# Supplementary material for: Serum biomarker-based early detection of pancreatic ductal adenocarcinomas with ensemble learning
Source: Commun Med (Lond). 2023 Jan 20;3:10. doi: 10.1038/s43856-023-00237-5 (PMC9860022; doi:10.1038/s43856-023-00237-5)
Supplement: Supplementary file 3 — Supplementary Data 1 [file 43856_2023_237_MOESM3_ESM.xlsx]

## Sheet: Sheet1
Supplementary Data 1: numerical results allowing for the reproduction of Figure 1a
		ROC AUC in folds per base-learner and BMA stack
Joined time-groups	Folds	BMA stack	C5.0	NNET	SVM	GLMNET	GAUSSPR	RRF	XGBOOST	ADABAG	NB	GLMStepAIC
0-1	1	0.862069	1	1	0.833333	1	1	1	1	1	0.875	0.958333
	2	0.908333	0.833333	0.833333	0.766667	0.8	0.766667	0.8	0.733333	0.8	0.766667	0.7
	3	0.929598	0.958333	1	0.958333	1	0.916667	1	1	1	0.958333	0.916667
	4	0.87069	1	1	1	1	1	0.933333	1	1	1	1
	5	0.85	1	0.916667	0.958333	1	0.916667	1	0.958333	1	1	0.875
	6	0.872126	0.966667	1	0.966667	0.9	0.9	0.966667	1	0.966667	0.866667	0.966667
	7	0.918056	0.733333	0.766667	0.9	0.666667	0.766667	0.833333	0.666667	0.7	0.8	0.833333
	8	0.856322	1	1	1	1	1	1	1	1	0.866667	1
	9	0.951389	0.733333	0.866667	0.8	0.8	0.8	0.533333	0.633333	0.55	0.6	0.766667
	10	0.825	1	1	1	1	1	0.933333	0.9	0.9	1	1
	11	0.87069	1	1	1	0.933333	1	0.866667	1	0.916667	1	0.8
	12	0.930556	0.933333	0.9	0.933333	1	0.933333	0.933333	1	0.933333	1	0.866667
	13	0.8375	1	0.966667	0.9	0.966667	0.966667	0.933333	0.966667	0.933333	0.866667	0.966667
	14	0.971264	0.833333	0.833333	0.833333	0.833333	0.833333	0.833333	0.916667	0.916667	0.833333	0.875
	15	0.83908	0.6	0.76	0.8	0.68	0.76	0.56	0.56	0.72	0.76	0.48
	16	0.841954	0.733333	0.633333	0.8	0.633333	0.733333	0.866667	0.766667	0.8	0.7	0.666667
	17	0.931944	0.866667	0.8	0.733333	0.933333	0.8	0.833333	0.866667	0.9	0.7	0.766667
	18	0.865278	1	0.9	1	1	1	0.916667	0.833333	0.933333	0.9	0.8
	19	0.854167	0.9	0.9	0.933333	0.9	0.933333	0.833333	0.866667	0.883333	0.833333	0.933333
	20	0.936782	1	0.933333	0.8	0.933333	0.833333	1	0.933333	0.883333	0.9	0.966667
	21	0.926724	0.866667	0.933333	0.8	0.733333	0.866667	0.833333	0.7	0.766667	0.833333	0.833333
	22	0.929598	1	0.966667	1	0.933333	1	0.966667	1	1	1	0.866667
	23	0.926389	0.76	0.72	0.76	0.84	0.76	0.72	0.8	0.74	0.72	0.68
	24	0.795833	0.733333	0.866667	0.733333	0.733333	0.733333	0.766667	0.633333	0.7	0.733333	0.8
	25	0.933908	1	0.8	0.9	0.9	0.866667	0.9	0.766667	0.733333	0.766667	0.666667
	26	0.87069	1	0.866667	0.9	1	0.933333	1	1	1	0.9	0.933333
	27	0.815278	0.833333	0.866667	0.8	0.833333	0.766667	0.8	0.866667	0.7	0.7	0.633333
	28	0.856322	0.9	0.9	0.866667	0.8	0.933333	0.933333	0.966667	0.966667	0.866667	0.9
	29	0.941667	1	0.933333	0.9	0.866667	0.866667	1	1	1	0.966667	0.933333
	30	0.906944	0.933333	0.833333	0.833333	0.766667	0.866667	0.883333	0.833333	0.883333	0.733333	0.833333
	31	0.808908	0.96	0.84	0.8	0.8	0.76	0.8	0.88	1	0.68	0.88
	32	0.889368	1	0.9	1	1	1	1	1	1	0.966667	1
	33	0.872222	0.958333	0.75	0.625	0.625	0.583333	0.708333	0.833333	0.645833	0.75	0.708333
	34	0.945833	0.8	0.933333	0.933333	1	0.9	0.866667	0.8	0.866667	0.866667	0.833333
	35	0.813889	0.966667	0.966667	0.966667	0.966667	0.966667	0.766667	0.833333	0.766667	0.766667	0.833333
	36	0.876437	1	1	0.958333	1	1	1	1	1	1	1
	37	0.886494	1	1	1	0.958333	1	1	1	1	1	0.958333
	38	0.929598	0.933333	0.866667	0.866667	0.833333	0.866667	0.966667	1	0.966667	0.9	0.966667
	39	0.954167	0.666667	0.866667	0.933333	0.866667	0.9	0.866667	0.733333	0.833333	0.833333	0.7
	40	0.959722	1	1	1	0.833333	1	1	0.933333	1	1	0.933333
	41	0.859722	0.8	0.833333	0.866667	0.9	0.8	0.833333	0.8	0.85	0.8	0.666667
	42	0.818966	0.833333	0.833333	0.875	0.666667	0.875	0.75	0.875	0.75	0.791667	0.875
	43	0.854167	0.6	0.566667	0.8	0.733333	0.9	0.633333	0.5	0.75	0.733333	0.566667
	44	0.966954	0.75	0.958333	0.916667	0.833333	0.958333	0.75	0.833333	0.833333	0.875	0.875
	45	0.926724	0.583333	0.708333	0.583333	0.875	0.625	0.916667	0.833333	0.916667	0.708333	0.958333
	46	0.906944	0.633333	0.766667	0.866667	0.833333	0.8	0.666667	0.633333	0.516667	0.8	0.633333
	47	0.966954	0.96	0.84	0.88	0.84	0.84	0.88	0.92	0.9	0.84	0.92
	48	0.859722	0.866667	0.9	0.866667	0.866667	0.833333	0.8	0.866667	0.85	0.866667	0.766667
	49	0.879167	1	0.88	0.92	0.84	0.92	1	1	1	0.96	0.76
	50	0.831897	0.733333	0.766667	0.8	0.8	0.8	0.8	0.766667	0.75	0.733333	0.533333
0-2	1	0.841254	0.791667	0.861111	0.861111	0.902778	0.875	0.791667	0.847222	0.909722	0.888889	0.916667
	2	0.857937	0.950617	0.950617	0.975309	0.962963	0.950617	0.925926	0.91358	0.851852	0.938272	0.888889
	3	0.803191	0.911111	0.966667	0.988889	0.944444	0.966667	0.833333	0.8	0.766667	0.955556	0.811111
	4	0.889164	0.814815	0.679012	0.666667	0.691358	0.654321	0.716049	0.753086	0.765432	0.691358	0.592593
	5	0.935181	0.864198	0.641975	0.604938	0.691358	0.641975	0.82716	0.765432	0.814815	0.617284	0.716049
	6	0.66996	0.851852	0.728395	0.666667	0.740741	0.728395	0.808642	0.790123	0.771605	0.716049	0.753086
	7	0.880435	0.925	0.925	0.8875	0.9	0.925	0.9875	0.85	0.76875	0.9375	0.8
	8	0.831028	0.847222	0.833333	0.847222	0.875	0.861111	0.833333	0.902778	0.9375	0.888889	0.75
	9	0.796141	0.877778	0.877778	0.877778	0.9	0.866667	0.966667	0.9	0.955556	0.855556	0.788889
	10	0.779497	0.847222	0.694444	0.708333	0.722222	0.75	0.930556	0.847222	0.833333	0.708333	0.694444
	11	0.817215	0.938272	0.975309	0.962963	0.950617	0.950617	0.901235	0.864198	0.901235	0.91358	0.777778
	12	0.838008	0.766667	0.844444	0.855556	0.822222	0.822222	0.911111	0.822222	0.733333	0.9	0.777778
	13	0.805336	0.839506	0.740741	0.703704	0.753086	0.765432	0.876543	0.851852	0.864198	0.740741	0.777778
	14	0.827604	0.790123	0.691358	0.666667	0.666667	0.641975	0.759259	0.777778	0.771605	0.728395	0.592593
	15	0.81049	0.944444	0.986111	0.972222	1	1	0.861111	0.944444	0.951389	0.930556	0.944444
	16	0.817417	0.82716	0.876543	0.888889	0.876543	0.864198	0.876543	0.876543	0.87037	0.901235	0.814815
	17	0.790203	0.944444	0.902778	0.930556	0.861111	0.875	0.944444	0.986111	1	0.902778	0.805556
	18	0.848814	0.962963	0.925926	0.925926	0.938272	0.91358	0.938272	0.938272	0.950617	0.91358	0.876543
	19	0.842265	0.708333	0.680556	0.694444	0.708333	0.680556	0.75	0.652778	0.673611	0.722222	0.638889
	20	0.829051	0.777778	0.765432	0.765432	0.691358	0.703704	0.777778	0.753086	0.728395	0.777778	0.716049
	21	0.777833	0.691358	0.691358	0.691358	0.740741	0.740741	0.716049	0.691358	0.777778	0.641975	0.641975
	22	0.844368	0.641975	0.567901	0.54321	0.62963	0.604938	0.641975	0.641975	0.703704	0.54321	0.641975
	23	0.869071	0.888889	0.851852	0.876543	0.876543	0.864198	0.753086	0.753086	0.808642	0.864198	0.728395
	24	0.794487	0.617284	0.753086	0.728395	0.691358	0.62963	0.728395	0.728395	0.858025	0.716049	0.679012
	25	0.83822	0.814815	0.802469	0.839506	0.679012	0.740741	0.740741	0.753086	0.746914	0.876543	0.679012
	26	0.801741	0.844444	0.877778	0.877778	0.855556	0.877778	0.8	0.744444	0.761111	0.866667	0.777778
	27	0.839232	0.944444	0.9	0.933333	0.911111	0.944444	0.922222	0.922222	0.933333	0.9	0.811111
	28	0.810415	0.7875	0.8125	0.8125	0.75	0.75	0.8125	0.7625	0.825	0.775	0.8125
	29	0.838199	0.844444	0.9	0.9	0.9	0.9	0.788889	0.811111	0.805556	0.922222	0.877778
	30	0.846228	0.755556	0.822222	0.833333	0.833333	0.833333	0.8	0.744444	0.827778	0.788889	0.677778
	31	0.800594	0.740741	0.876543	0.901235	0.839506	0.82716	0.777778	0.691358	0.759259	0.888889	0.641975
	32	0.800809	0.652778	0.597222	0.597222	0.638889	0.611111	0.583333	0.611111	0.590278	0.611111	0.486111
	33	0.873308	0.82716	0.765432	0.790123	0.851852	0.839506	0.709877	0.82716	0.753086	0.740741	0.753086
	34	0.803854	0.583333	0.666667	0.638889	0.680556	0.680556	0.611111	0.708333	0.715278	0.652778	0.680556
	35	0.877964	0.811111	0.855556	0.866667	0.911111	0.9	0.711111	0.822222	0.722222	0.888889	0.766667
	36	0.820158	0.847222	0.75	0.75	0.736111	0.708333	0.791667	0.791667	0.784722	0.791667	0.680556
	37	0.840178	0.654321	0.62963	0.62963	0.580247	0.62963	0.691358	0.641975	0.685185	0.592593	0.530864
	38	0.737427	0.722222	0.511111	0.511111	0.633333	0.588889	0.644444	0.677778	0.75	0.511111	0.511111
	39	0.852053	0.839506	0.82716	0.82716	0.851852	0.864198	0.864198	0.864198	0.87037	0.777778	0.765432
	40	0.827098	0.75	0.638889	0.611111	0.611111	0.666667	0.791667	0.708333	0.736111	0.666667	0.694444
	41	0.744197	0.6375	0.7125	0.7125	0.7	0.675	0.70625	0.7625	0.65625	0.75	0.6875
	42	0.840178	0.82716	0.814815	0.814815	0.82716	0.802469	0.740741	0.839506	0.753086	0.82716	0.814815
	43	0.858696	0.763889	0.666667	0.611111	0.625	0.597222	0.694444	0.666667	0.659722	0.694444	0.680556
	44	0.888777	0.944444	0.875	0.847222	0.902778	0.875	0.805556	0.861111	0.944444	0.833333	0.833333
	45	0.82002	0.82716	0.925926	0.91358	0.925926	0.950617	0.938272	0.864198	0.839506	0.91358	0.864198
	46	0.818665	0.9	0.833333	0.833333	0.811111	0.822222	0.911111	0.877778	0.905556	0.811111	0.844444
	47	0.841254	0.765432	0.716049	0.679012	0.728395	0.740741	0.679012	0.777778	0.709877	0.765432	0.740741
	48	0.77176	0.814815	0.765432	0.753086	0.790123	0.814815	0.87037	0.802469	0.802469	0.82716	0.703704
	49	0.796141	0.866667	0.888889	0.9	0.866667	0.877778	0.822222	0.866667	0.822222	0.877778	0.766667
	50	0.849802	0.8	0.822222	0.822222	0.811111	0.788889	0.722222	0.766667	0.727778	0.788889	0.777778
0-3	1	0.851515	0.730769	0.762821	0.74359	0.782051	0.762821	0.782051	0.884615	0.753205	0.769231	0.717949
	2	0.788636	0.871795	0.75	0.762821	0.75	0.775641	0.788462	0.788462	0.791667	0.762821	0.737179
	3	0.742172	0.833333	0.852564	0.839744	0.788462	0.871795	0.820513	0.788462	0.86859	0.833333	0.782051
	4	0.859596	0.769231	0.628205	0.608974	0.641026	0.634615	0.708333	0.621795	0.75	0.583333	0.660256
	5	0.827273	0.814103	0.891026	0.865385	0.846154	0.807692	0.884615	0.852564	0.894231	0.910256	0.826923
	6	0.878788	0.910714	0.85119	0.845238	0.827381	0.809524	0.952381	0.880952	0.922619	0.85119	0.833333
	7	0.85303	0.916667	0.878205	0.878205	0.878205	0.871795	0.894231	0.865385	0.916667	0.871795	0.858974
	8	0.829545	0.641026	0.705128	0.692308	0.74359	0.685897	0.660256	0.75641	0.653846	0.660256	0.775641
	9	0.79697	0.737179	0.685897	0.692308	0.698718	0.737179	0.814103	0.711538	0.801282	0.692308	0.673077
	10	0.776515	0.769231	0.839744	0.820513	0.839744	0.794872	0.740385	0.673077	0.762821	0.794872	0.794872
	11	0.824495	0.871795	0.75	0.775641	0.782051	0.705128	0.717949	0.705128	0.724359	0.737179	0.737179
	12	0.873737	0.775641	0.794872	0.769231	0.737179	0.788462	0.721154	0.589744	0.737179	0.730769	0.685897
	13	0.811364	0.679487	0.596154	0.576923	0.615385	0.576923	0.576923	0.698718	0.589744	0.653846	0.583333
	14	0.810859	0.807692	0.769231	0.826923	0.782051	0.762821	0.775641	0.75641	0.798077	0.801282	0.794872
	15	0.79899	0.858974	0.788462	0.782051	0.724359	0.788462	0.75641	0.74359	0.772436	0.74359	0.673077
	16	0.852273	0.705128	0.801282	0.826923	0.807692	0.858974	0.730769	0.717949	0.75641	0.75	0.730769
	17	0.816162	0.839744	0.833333	0.846154	0.839744	0.878205	0.939103	0.839744	0.875	0.769231	0.826923
	18	0.832828	0.935897	0.916667	0.884615	0.903846	0.871795	0.897436	0.871795	0.948718	0.878205	0.858974
	19	0.8	0.720238	0.809524	0.779762	0.803571	0.785714	0.72619	0.744048	0.696429	0.803571	0.767857
	20	0.787879	0.589744	0.525641	0.512821	0.5	0.551282	0.471154	0.634615	0.560897	0.551282	0.519231
	21	0.805556	0.685897	0.602564	0.602564	0.608974	0.628205	0.599359	0.660256	0.608974	0.583333	0.596154
	22	0.87197	0.660256	0.608974	0.583333	0.641026	0.544872	0.544872	0.557692	0.608974	0.596154	0.628205
	23	0.801515	0.775641	0.794872	0.762821	0.737179	0.814103	0.532051	0.698718	0.541667	0.775641	0.660256
	24	0.85404	0.461538	0.551282	0.551282	0.532051	0.50641	0.448718	0.512821	0.339744	0.5	0.448718
	25	0.797222	0.964286	0.910714	0.904762	0.904762	0.89881	0.863095	0.89881	0.89881	0.904762	0.869048
	26	0.815152	0.858974	0.929487	0.910256	0.852564	0.942308	0.878205	0.685897	0.865385	0.897436	0.737179
	27	0.810606	0.553571	0.755952	0.767857	0.809524	0.690476	0.583333	0.660714	0.64881	0.613095	0.779762
	28	0.853535	0.77381	0.803571	0.785714	0.839286	0.85119	0.815476	0.839286	0.803571	0.821429	0.857143
	29	0.80202	0.711538	0.801282	0.782051	0.794872	0.782051	0.814103	0.820513	0.826923	0.820513	0.75
	30	0.769444	0.884615	0.916667	0.935897	0.903846	0.903846	0.846154	0.865385	0.849359	0.935897	0.865385
	31	0.780303	0.916667	0.846154	0.839744	0.871795	0.839744	0.865385	0.820513	0.839744	0.833333	0.852564
	32	0.909848	0.903846	0.980769	0.980769	0.961538	0.955128	0.891026	0.935897	0.948718	0.99359	0.929487
	33	0.80101	0.820513	0.891026	0.878205	0.897436	0.903846	0.826923	0.839744	0.830128	0.878205	0.923077
	34	0.778535	0.891026	0.929487	0.942308	0.942308	0.916667	0.916667	0.910256	0.907051	0.878205	0.923077
	35	0.850253	0.904762	0.89881	0.892857	0.89881	0.886905	0.827381	0.845238	0.821429	0.833333	0.892857
	36	0.849495	0.852564	0.916667	0.897436	0.891026	0.903846	0.875	0.865385	0.88141	0.897436	0.846154
	37	0.833838	0.557692	0.615385	0.602564	0.589744	0.615385	0.564103	0.487179	0.567308	0.583333	0.608974
	38	0.811869	0.948718	0.833333	0.826923	0.833333	0.794872	0.839744	0.884615	0.865385	0.858974	0.788462
	39	0.818182	0.75641	0.814103	0.820513	0.807692	0.833333	0.830128	0.878205	0.794872	0.814103	0.737179
	40	0.767424	0.897436	0.897436	0.878205	0.903846	0.839744	0.775641	0.673077	0.759615	0.807692	0.782051
	41	0.818182	0.891026	0.762821	0.775641	0.769231	0.74359	0.810897	0.833333	0.839744	0.788462	0.75
	42	0.748232	0.878205	0.897436	0.891026	0.858974	0.891026	0.798077	0.788462	0.852564	0.865385	0.865385
	43	0.845455	0.717949	0.762821	0.769231	0.769231	0.737179	0.621795	0.685897	0.612179	0.724359	0.679487
	44	0.792424	0.922619	0.928571	0.934524	0.922619	0.910714	0.779762	0.797619	0.758929	0.922619	0.875
	45	0.808333	0.775641	0.596154	0.608974	0.621795	0.608974	0.612179	0.679487	0.647436	0.596154	0.679487
	46	0.882828	0.833333	0.732143	0.714286	0.755952	0.720238	0.714286	0.714286	0.72619	0.64881	0.738095
	47	0.858081	0.85119	0.803571	0.827381	0.791667	0.791667	0.60119	0.72619	0.651786	0.833333	0.744048
	48	0.848485	0.922619	0.845238	0.839286	0.839286	0.857143	0.880952	0.803571	0.901786	0.779762	0.803571
	49	0.866667	0.987179	0.871795	0.858974	0.878205	0.884615	0.935897	0.852564	0.961538	0.871795	0.852564
	50	0.739394	0.769231	0.717949	0.74359	0.692308	0.74359	0.942308	0.903846	0.884615	0.74359	0.583333
0-4	1	0.838564	0.669643	0.763393	0.857143	0.758929	0.861607	0.660714	0.696429	0.685268	0.6875	0.723214
	2	0.848124	0.723214	0.674107	0.660714	0.674107	0.665179	0.674107	0.651786	0.703125	0.696429	0.6875
	3	0.858084	0.82381	0.82381	0.871429	0.790476	0.833333	0.804762	0.809524	0.795238	0.842857	0.680952
	4	0.837251	0.87619	0.752381	0.728571	0.8	0.752381	0.764286	0.795238	0.809524	0.733333	0.8
	5	0.7776	0.852381	0.833333	0.804762	0.842857	0.828571	0.752381	0.738095	0.752381	0.857143	0.771429
	6	0.791132	0.866071	0.90625	0.888393	0.924107	0.897321	0.857143	0.883929	0.841518	0.816964	0.879464
	7	0.798521	0.92	0.835556	0.764444	0.84	0.773333	0.871111	0.773333	0.793333	0.871111	0.8
	8	0.812856	0.758929	0.6875	0.723214	0.674107	0.732143	0.707589	0.674107	0.703125	0.691964	0.727679
	9	0.823773	0.589286	0.549107	0.575893	0.584821	0.584821	0.529018	0.540179	0.5	0.553571	0.558036
	10	0.75487	0.745536	0.803571	0.732143	0.816964	0.75	0.763393	0.799107	0.720982	0.700893	0.794643
	11	0.723304	0.8875	0.8	0.758333	0.808333	0.758333	0.829167	0.779167	0.822917	0.925	0.691667
	12	0.79505	0.852381	0.885714	0.880952	0.880952	0.885714	0.852381	0.938095	0.880952	0.752381	0.804762
	13	0.840812	0.78125	0.785714	0.705357	0.763393	0.75	0.667411	0.723214	0.698661	0.736607	0.696429
	14	0.844729	0.754167	0.816667	0.775	0.825	0.829167	0.691667	0.733333	0.702083	0.783333	0.758333
	15	0.860399	0.790476	0.82381	0.814286	0.833333	0.842857	0.75	0.785714	0.77619	0.804762	0.828571
	16	0.807336	0.777778	0.622222	0.711111	0.617778	0.662222	0.733333	0.684444	0.757778	0.697778	0.64
	17	0.791486	0.848214	0.790179	0.758929	0.767857	0.785714	0.792411	0.741071	0.741071	0.830357	0.816964
	18	0.763348	0.813333	0.817778	0.773333	0.813333	0.795556	0.813333	0.848889	0.757778	0.737778	0.822222
	19	0.838925	0.738095	0.714286	0.766667	0.709524	0.72381	0.747619	0.733333	0.82381	0.709524	0.7
	20	0.845238	0.737778	0.777778	0.697778	0.755556	0.746667	0.768889	0.733333	0.76	0.751111	0.653333
	21	0.861291	0.733333	0.828571	0.838095	0.819048	0.795238	0.819048	0.809524	0.859524	0.590476	0.780952
	22	0.819623	0.738095	0.728571	0.695238	0.728571	0.671429	0.733333	0.761905	0.75	0.72381	0.752381
	23	0.848485	0.909524	0.938095	0.92381	0.947619	0.938095	0.890476	0.919048	0.880952	0.833333	0.885714
	24	0.772792	0.791111	0.862222	0.786667	0.848889	0.804444	0.697778	0.675556	0.702222	0.751111	0.746667
	25	0.784993	0.875	0.875	0.866071	0.879464	0.852679	0.821429	0.861607	0.828125	0.892857	0.776786
	26	0.823718	0.880952	0.809524	0.890476	0.790476	0.9	0.719048	0.766667	0.666667	0.795238	0.638095
	27	0.785534	0.842857	0.833333	0.909524	0.842857	0.895238	0.733333	0.804762	0.754762	0.804762	0.82381
	28	0.857016	0.808889	0.737778	0.755556	0.733333	0.733333	0.746667	0.782222	0.691111	0.751111	0.715556
	29	0.818554	0.952381	0.9	0.895238	0.895238	0.885714	0.916667	0.938095	0.928571	0.842857	0.866667
	30	0.799062	0.915179	0.839286	0.888393	0.848214	0.852679	0.897321	0.910714	0.875	0.741071	0.799107
	31	0.827991	0.866667	0.848889	0.715556	0.857778	0.755556	0.835556	0.844444	0.831111	0.835556	0.84
	32	0.768875	0.808889	0.702222	0.826667	0.688889	0.755556	0.811111	0.746667	0.824444	0.706667	0.68
	33	0.832799	0.772321	0.776786	0.763393	0.758929	0.71875	0.732143	0.6875	0.738839	0.745536	0.75
	34	0.808983	0.854167	0.829167	0.875	0.841667	0.875	0.791667	0.745833	0.797917	0.75	0.770833
	35	0.821429	0.825	0.7375	0.7125	0.725	0.741667	0.7125	0.7875	0.75	0.608333	0.666667
	36	0.825758	0.834821	0.758929	0.741071	0.776786	0.772321	0.84375	0.785714	0.859375	0.785714	0.790179
	37	0.752493	0.785714	0.741071	0.825893	0.736607	0.808036	0.774554	0.78125	0.790179	0.790179	0.723214
	38	0.851371	0.8375	0.870833	0.895833	0.858333	0.866667	0.9	0.85	0.927083	0.783333	0.820833
	39	0.827101	0.741667	0.833333	0.920833	0.829167	0.925	0.833333	0.825	0.772917	0.845833	0.754167
	40	0.838745	0.84	0.595556	0.751111	0.564444	0.715556	0.682222	0.746667	0.648889	0.742222	0.471111
	41	0.83547	0.732143	0.696429	0.736607	0.714286	0.700893	0.712054	0.651786	0.732143	0.723214	0.669643
	42	0.801816	0.775	0.820833	0.883333	0.825	0.870833	0.8375	0.841667	0.827083	0.6375	0.804167
	43	0.724567	0.75	0.611607	0.714286	0.629464	0.727679	0.729911	0.776786	0.792411	0.71875	0.620536
	44	0.873219	0.799107	0.767857	0.785714	0.709821	0.799107	0.741071	0.754464	0.821429	0.745536	0.669643
	45	0.755592	0.757143	0.77619	0.938095	0.757143	0.87619	0.816667	0.814286	0.830952	0.77619	0.757143
	46	0.810363	0.844444	0.804444	0.786667	0.822222	0.791111	0.831111	0.813333	0.868889	0.773333	0.777778
	47	0.815837	0.820833	0.870833	0.741667	0.866667	0.795833	0.797917	0.775	0.78125	0.7625	0.758333
	48	0.852273	0.777778	0.755556	0.8	0.755556	0.791111	0.746667	0.706667	0.791111	0.72	0.791111
	49	0.854978	0.819048	0.814286	0.766667	0.819048	0.819048	0.852381	0.714286	0.864286	0.857143	0.757143
	50	0.816774	0.829167	0.729167	0.629167	0.7125	0.620833	0.779167	0.729167	0.760417	0.7625	0.704167
0-4+	1	0.836534	0.753472	0.826389	0.8125	0.798611	0.784722	0.706597	0.715278	0.677083	0.815972	0.763889
	2	0.814182	0.850694	0.861111	0.850694	0.875	0.895833	0.815972	0.847222	0.866319	0.833333	0.895833
	3	0.755176	0.715686	0.702614	0.715686	0.722222	0.754902	0.74183	0.754902	0.789216	0.751634	0.660131
	4	0.788043	0.854167	0.798611	0.795139	0.840278	0.840278	0.796875	0.829861	0.815972	0.822917	0.819444
	5	0.798515	0.696594	0.817337	0.795666	0.835913	0.820433	0.749226	0.773994	0.75387	0.804954	0.795666
	6	0.807092	0.804954	0.780186	0.795666	0.764706	0.76161	0.791022	0.811146	0.823529	0.842105	0.752322
	7	0.847542	0.848684	0.894737	0.894737	0.921053	0.907895	0.875	0.861842	0.847039	0.894737	0.9375
	8	0.79749	0.784722	0.795139	0.78125	0.767361	0.784722	0.732639	0.739583	0.772569	0.753472	0.736111
	9	0.84063	0.659443	0.529412	0.517028	0.585139	0.551084	0.605263	0.557276	0.606811	0.50774	0.643963
	10	0.790502	0.764706	0.754902	0.745098	0.738562	0.771242	0.769608	0.767974	0.736928	0.745098	0.673203
	11	0.804788	0.637255	0.627451	0.624183	0.630719	0.617647	0.545752	0.545752	0.642157	0.627451	0.588235
	12	0.857911	0.839869	0.856209	0.843137	0.875817	0.862745	0.918301	0.849673	0.885621	0.800654	0.882353
	13	0.754096	0.73065	0.786378	0.789474	0.76161	0.773994	0.767802	0.74613	0.77709	0.743034	0.752322
	14	0.835145	0.795666	0.829721	0.817337	0.876161	0.869969	0.888545	0.795666	0.863777	0.842105	0.832817
	15	0.800179	0.641447	0.661184	0.671053	0.677632	0.661184	0.65625	0.615132	0.643092	0.720395	0.6875
	16	0.831285	0.885621	0.846405	0.820261	0.843137	0.849673	0.857843	0.885621	0.841503	0.823529	0.862745
	17	0.775362	0.789474	0.773994	0.783282	0.780186	0.764706	0.78483	0.80805	0.791022	0.767802	0.749226
	18	0.78015	0.732026	0.607843	0.601307	0.663399	0.653595	0.683007	0.72549	0.70098	0.653595	0.660131
	19	0.788043	0.767974	0.686275	0.679739	0.705882	0.686275	0.748366	0.764706	0.75817	0.702614	0.72549
	20	0.850673	0.770898	0.811146	0.820433	0.798762	0.823529	0.865325	0.798762	0.852941	0.823529	0.798762
	21	0.839094	0.80805	0.712074	0.693498	0.708978	0.724458	0.693498	0.650155	0.678019	0.653251	0.668731
	22	0.832565	0.712418	0.794118	0.767974	0.767974	0.764706	0.720588	0.718954	0.718954	0.732026	0.75817
	23	0.801372	0.817337	0.848297	0.835913	0.848297	0.835913	0.783282	0.835913	0.842105	0.863777	0.823529
	24	0.809006	0.79085	0.781046	0.784314	0.823529	0.810458	0.844771	0.823529	0.797386	0.718954	0.777778
	25	0.80396	0.826625	0.814241	0.795666	0.795666	0.795666	0.845201	0.854489	0.803406	0.826625	0.752322
	26	0.846646	0.956656	0.860681	0.857585	0.904025	0.900929	0.96904	0.944272	0.942724	0.869969	0.910217
	27	0.827701	0.866873	0.780186	0.76161	0.739938	0.724458	0.806502	0.804954	0.783282	0.789474	0.705882
	28	0.734601	0.888545	0.851393	0.845201	0.863777	0.851393	0.866873	0.798762	0.825077	0.820433	0.863777
	29	0.768245	0.894737	0.866873	0.857585	0.851393	0.839009	0.876161	0.879257	0.897833	0.913313	0.801858
	30	0.818356	0.823529	0.888545	0.891641	0.879257	0.882353	0.795666	0.786378	0.862229	0.829721	0.842105
	31	0.828341	0.689542	0.718954	0.722222	0.748366	0.754902	0.736928	0.764706	0.710784	0.75817	0.745098
	32	0.820148	0.732026	0.630719	0.620915	0.633987	0.630719	0.622549	0.683007	0.653595	0.630719	0.611111
	33	0.81457	0.749226	0.681115	0.674923	0.684211	0.69969	0.69195	0.69969	0.693498	0.600619	0.674923
	34	0.800691	0.735294	0.892157	0.892157	0.826797	0.803922	0.789216	0.75817	0.779412	0.787582	0.72549
	35	0.809394	0.791667	0.743056	0.736111	0.739583	0.739583	0.788194	0.795139	0.793403	0.670139	0.75
	36	0.812596	0.805556	0.892361	0.871528	0.861111	0.881944	0.868056	0.878472	0.852431	0.847222	0.802083
	37	0.782514	0.816993	0.810458	0.800654	0.833333	0.830065	0.797386	0.777778	0.769608	0.803922	0.771242
	38	0.781832	0.908497	0.777778	0.767974	0.813725	0.797386	0.781046	0.843137	0.776144	0.764706	0.810458
	39	0.787396	0.869969	0.814241	0.801858	0.835913	0.829721	0.773994	0.780186	0.773994	0.780186	0.860681
	40	0.835145	0.69281	0.813725	0.771242	0.761438	0.767974	0.738562	0.69281	0.745098	0.705882	0.656863
	41	0.761775	0.829721	0.904025	0.907121	0.854489	0.873065	0.823529	0.851393	0.826625	0.764706	0.783282
	42	0.822981	0.696594	0.77709	0.780186	0.749226	0.749226	0.755418	0.758514	0.756966	0.77709	0.752322
	43	0.798003	0.909722	0.961806	0.972222	0.954861	0.965278	0.928819	0.944444	0.901042	0.958333	0.854167
	44	0.83679	0.746528	0.784722	0.805556	0.798611	0.78125	0.760417	0.760417	0.793403	0.767361	0.701389
	45	0.795955	0.95098	0.80719	0.820261	0.803922	0.810458	0.772876	0.813725	0.838235	0.816993	0.787582
	46	0.808756	0.705882	0.736842	0.752322	0.693498	0.69969	0.73839	0.69969	0.688854	0.758514	0.656347
	47	0.807453	0.820433	0.823529	0.817337	0.795666	0.804954	0.787926	0.801858	0.756966	0.780186	0.770898
	48	0.853431	0.786378	0.839009	0.835913	0.795666	0.795666	0.766254	0.789474	0.798762	0.783282	0.690402
	49	0.76734	0.758514	0.876161	0.891641	0.801858	0.801858	0.750774	0.770898	0.716718	0.869969	0.767802
	50	0.825311	0.820261	0.810458	0.826797	0.813725	0.833333	0.763072	0.797386	0.763072	0.816993	0.846405
