# Supplementary material for: Serum biomarker-based early detection of pancreatic ductal adenocarcinomas with ensemble learning
Source: Commun Med (Lond). 2023 Jan 20;3:10. doi: 10.1038/s43856-023-00237-5 (PMC9860022; doi:10.1038/s43856-023-00237-5)
Supplement: Supplementary file 4 — Supplementary Data 2 [file 43856_2023_237_MOESM4_ESM.xlsx]

## Sheet: Sheet1
Supplementary Data 2: numerical results allowing for the reproduction of Figure 1b,d,e,f
BMA stack				Notes:
Probability of being a case	Actual Status	Time Group		In order to reproduce Fig1b using the pROC R package see Methods for details)
0.10437	Control	0-1		Fig1d to f can also be reproduced with this information by resorting to the the pROC R package
0.970429	Case	0-1
0.820065	Control	0-1
0.874464	Case	0-1
0.151181	Control	0-1
0.480296	Control	0-1
0.945327	Case	0-1
0.954224	Case	0-1
0.964852	Case	0-1
0.294026	Control	0-1
0.169248	Control	0-1
0.638601	Case	0-1
0.503185	Control	0-1
0.107961	Control	0-1
0.868012	Case	0-1
0.948123	Case	0-1
0.821422	Case	0-1
0.0670699	Case	0-1
0.0342496	Control	0-1
0.925145	Case	0-1
0.704728	Case	0-1
0.59263	Case	0-1
0.463535	Control	0-1
0.0872281	Control	0-1
0.499898	Control	0-1
0.403836	Control	0-2
0.950521	Case	0-2
0.723533	Control	0-2
0.770608	Case	0-2
0.176367	Control	0-2
0.691344	Control	0-2
0.91647	Case	0-2
0.863688	Case	0-2
0.96898	Case	0-2
0.121401	Control	0-2
0.365902	Control	0-2
0.639346	Case	0-2
0.109868	Control	0-2
0.208423	Control	0-2
0.901531	Case	0-2
0.945432	Case	0-2
0.773097	Case	0-2
0.36927	Case	0-2
0.066547	Control	0-2
0.931306	Case	0-2
0.83227	Case	0-2
0.662015	Case	0-2
0.269528	Control	0-2
0.352593	Control	0-2
0.331579	Control	0-2
0.482903	Control	0-2
0.328899	Case	0-2
0.595994	Case	0-2
0.785806	Control	0-2
0.18896	Control	0-2
0.144173	Control	0-2
0.844827	Control	0-2
0.568033	Control	0-2
0.1086	Control	0-2
0.266567	Control	0-2
0.278538	Control	0-2
0.0813261	Control	0-2
0.862267	Control	0-2
0.660424	Case	0-2
0.168447	Case	0-2
0.43584	Case	0-2
0.202734	Control	0-2
0.0997935	Control	0-2
0.492389	Case	0-2
0.0741912	Control	0-2
0.309206	Control	0-2
0.277728	Control	0-2
0.903272	Case	0-2
0.653826	Control	0-2
0.437187	Control	0-2
0.7433	Control	0-2
0.707127	Case	0-2
0.0863387	Control	0-2
0.918844	Case	0-2
0.269117	Case	0-2
0.311257	Control	0-2
0.33861	Control	0-3
0.962667	Case	0-3
0.860086	Control	0-3
0.805446	Case	0-3
0.225366	Control	0-3
0.492056	Control	0-3
0.92063	Case	0-3
0.9053	Case	0-3
0.964087	Case	0-3
0.135381	Control	0-3
0.484428	Control	0-3
0.749053	Case	0-3
0.138407	Control	0-3
0.427931	Control	0-3
0.923278	Case	0-3
0.924969	Case	0-3
0.73278	Case	0-3
0.184516	Case	0-3
0.0740667	Control	0-3
0.957892	Case	0-3
0.77993	Case	0-3
0.205209	Case	0-3
0.591502	Control	0-3
0.45775	Control	0-3
0.133686	Control	0-3
0.581121	Control	0-3
0.240088	Case	0-3
0.761816	Case	0-3
0.89308	Control	0-3
0.0936176	Control	0-3
0.105548	Control	0-3
0.615584	Control	0-3
0.39227	Control	0-3
0.0612213	Control	0-3
0.247578	Control	0-3
0.381353	Control	0-3
0.264249	Control	0-3
0.923742	Control	0-3
0.588798	Case	0-3
0.362701	Case	0-3
0.203255	Case	0-3
0.41997	Control	0-3
0.119812	Control	0-3
0.3652	Case	0-3
0.0775169	Control	0-3
0.125355	Control	0-3
0.119976	Control	0-3
0.932213	Case	0-3
0.587448	Control	0-3
0.323417	Control	0-3
0.671517	Control	0-3
0.498957	Case	0-3
0.0851534	Control	0-3
0.898535	Case	0-3
0.132745	Case	0-3
0.335485	Control	0-3
0.912807	Case	0-3
0.362626	Control	0-3
0.582138	Control	0-3
0.288409	Case	0-3
0.128634	Control	0-3
0.423759	Case	0-3
0.0868309	Control	0-3
0.893838	Case	0-3
0.887819	Case	0-3
0.745508	Case	0-3
0.342165	Control	0-3
0.12192	Control	0-3
0.970336	Case	0-3
0.796815	Case	0-3
0.187274	Case	0-3
0.0833663	Control	0-3
0.751243	Control	0-3
0.375771	Control	0-3
0.843777	Case	0-3
0.201781	Case	0-3
0.766679	Case	0-3
0.470332	Control	0-4
0.943641	Case	0-4
0.65546	Control	0-4
0.843298	Case	0-4
0.101888	Control	0-4
0.529798	Control	0-4
0.906098	Case	0-4
0.603928	Case	0-4
0.958758	Case	0-4
0.259219	Control	0-4
0.30721	Control	0-4
0.790629	Case	0-4
0.132386	Control	0-4
0.17492	Control	0-4
0.826311	Case	0-4
0.928205	Case	0-4
0.744371	Case	0-4
0.340897	Case	0-4
0.0501702	Control	0-4
0.946535	Case	0-4
0.863113	Case	0-4
0.536963	Case	0-4
0.536116	Control	0-4
0.224966	Control	0-4
0.520647	Control	0-4
0.556699	Control	0-4
0.377144	Case	0-4
0.503115	Case	0-4
0.868197	Control	0-4
0.1879	Control	0-4
0.122464	Control	0-4
0.658209	Control	0-4
0.72908	Control	0-4
0.088881	Control	0-4
0.339932	Control	0-4
0.448674	Control	0-4
0.168881	Control	0-4
0.928552	Control	0-4
0.638883	Case	0-4
0.58125	Case	0-4
0.244267	Case	0-4
0.317008	Control	0-4
0.103557	Control	0-4
0.649515	Case	0-4
0.110059	Control	0-4
0.193439	Control	0-4
0.167079	Control	0-4
0.916357	Case	0-4
0.554215	Control	0-4
0.628529	Control	0-4
0.654016	Control	0-4
0.690817	Case	0-4
0.132186	Control	0-4
0.91338	Case	0-4
0.377774	Case	0-4
0.492593	Control	0-4
0.941674	Case	0-4
0.366439	Control	0-4
0.621386	Control	0-4
0.57274	Case	0-4
0.113352	Control	0-4
0.29693	Case	0-4
0.201424	Control	0-4
0.863499	Case	0-4
0.910353	Case	0-4
0.817846	Case	0-4
0.262638	Control	0-4
0.309343	Control	0-4
0.967533	Case	0-4
0.84235	Case	0-4
0.204153	Case	0-4
0.0692383	Control	0-4
0.513757	Control	0-4
0.656722	Control	0-4
0.73098	Case	0-4
0.162953	Case	0-4
0.723691	Case	0-4
0.46569	Control	0-4
0.43109	Control	0-4
0.192074	Control	0-4
0.289756	Control	0-4
0.816392	Control	0-4
0.494665	Case	0-4
0.24551	Control	0-4
0.41062	Control	0-4
0.638976	Control	0-4
0.135593	Control	0-4
0.072716	Control	0-4
0.0816263	Case	0-4
0.50332	Case	0-4
0.218607	Case	0-4
0.798957	Case	0-4
0.546328	Case	0-4
0.371589	Control	0-4+
0.948706	Case	0-4+
0.707068	Control	0-4+
0.764044	Case	0-4+
0.187242	Control	0-4+
0.776358	Control	0-4+
0.893811	Case	0-4+
0.738339	Case	0-4+
0.972244	Case	0-4+
0.133769	Control	0-4+
0.279635	Control	0-4+
0.80847	Case	0-4+
0.129646	Control	0-4+
0.223753	Control	0-4+
0.797829	Case	0-4+
0.963522	Case	0-4+
0.758743	Case	0-4+
0.654109	Case	0-4+
0.0839313	Control	0-4+
0.955463	Case	0-4+
0.78254	Case	0-4+
0.355293	Case	0-4+
0.405726	Control	0-4+
0.26588	Control	0-4+
0.340812	Control	0-4+
0.527267	Control	0-4+
0.354565	Case	0-4+
0.509936	Case	0-4+
0.878943	Control	0-4+
0.162792	Control	0-4+
0.164691	Control	0-4+
0.673072	Control	0-4+
0.623964	Control	0-4+
0.0952446	Control	0-4+
0.198895	Control	0-4+
0.193658	Control	0-4+
0.325986	Control	0-4+
0.942749	Control	0-4+
0.62248	Case	0-4+
0.347308	Case	0-4+
0.386316	Case	0-4+
0.401129	Control	0-4+
0.119264	Control	0-4+
0.603244	Case	0-4+
0.175236	Control	0-4+
0.198125	Control	0-4+
0.197524	Control	0-4+
0.925085	Case	0-4+
0.545002	Control	0-4+
0.320628	Control	0-4+
0.555596	Control	0-4+
0.789095	Case	0-4+
0.0919447	Control	0-4+
0.866077	Case	0-4+
0.26716	Case	0-4+
0.533834	Control	0-4+
0.959049	Case	0-4+
0.389411	Control	0-4+
0.563168	Control	0-4+
0.505241	Case	0-4+
0.101039	Control	0-4+
0.603654	Case	0-4+
0.103645	Control	0-4+
0.859241	Case	0-4+
0.783376	Case	0-4+
0.623736	Case	0-4+
0.498109	Control	0-4+
0.214917	Control	0-4+
0.979857	Case	0-4+
0.817586	Case	0-4+
0.326839	Case	0-4+
0.166767	Control	0-4+
0.521238	Control	0-4+
0.459136	Control	0-4+
0.743735	Case	0-4+
0.155577	Case	0-4+
0.753062	Case	0-4+
0.281495	Control	0-4+
0.715783	Control	0-4+
0.121907	Control	0-4+
0.30141	Control	0-4+
0.759649	Control	0-4+
0.622574	Case	0-4+
0.375163	Control	0-4+
0.319221	Control	0-4+
0.687538	Control	0-4+
0.119434	Control	0-4+
0.0576085	Control	0-4+
0.104148	Case	0-4+
0.482148	Case	0-4+
0.19306	Case	0-4+
0.725426	Case	0-4+
0.600722	Case	0-4+
0.0952251	Control	0-4+
0.177999	Case	0-4+
0.219641	Case	0-4+
0.27745	Control	0-4+
0.236185	Case	0-4+
0.193423	Control	0-4+
0.338757	Control	0-4+
0.15778	Case	0-4+
0.862656	Case	0-4+
0.689557	Control	0-4+
0.606308	Case	0-4+
0.642605	Case	0-4+
0.331078	Control	0-4+
0.232695	Control	0-4+
0.121793	Control	0-4+
0.344407	Case	0-4+
