# Supplementary material for: Serum biomarker-based early detection of pancreatic ductal adenocarcinomas with ensemble learning
Source: Commun Med (Lond). 2023 Jan 20;3:10. doi: 10.1038/s43856-023-00237-5 (PMC9860022; doi:10.1038/s43856-023-00237-5)
Supplement: Supplementary file 5 — Supplementary Data 3 [file 43856_2023_237_MOESM5_ESM.xlsx]

## Sheet: Sheet1
Supplementary Data 3: numerical results allowing for the reproduction of Figure 1c,g,h,i
		Cross. Time-group performance (ROC AUC with BMA stack)
Test	0-4+	0.74	0.74	0.77	0.77	0.78
	0-4	0.73	0.78	0.79	0.79	0.81	AUC in the test set generated by the 0-4+ model developed in the training set (see probailities below)
	0-3	0.73	0.8	0.79	0.83	0.84
	0-2	0.75	0.84	0.78	0.83	0.85
	0-1	0.91	0.96	0.87	0.96	0.94
		0-1	0-2	0-3	0-4	0-4+
		Training
	BMA stack in the test set (cross-timegroup predictions)				Notes:
	Probability of being a case	Actual Status	Time Group (Test set)		In order to reproduce Fig1c using the pROC R package see Methods for details
Model (training, 0-4+)	0.371589	Control	0-1		Fig1g to i can also be reproduced with this information by resorting to the the pROC R package
	0.948706	Case	0-1
	0.707068	Control	0-1
	0.764044	Case	0-1
	0.187242	Control	0-1
	0.776358	Control	0-1
	0.893811	Case	0-1
	0.738339	Case	0-1
	0.972244	Case	0-1
	0.133769	Control	0-1
	0.279635	Control	0-1
	0.80847	Case	0-1
	0.129646	Control	0-1
	0.223753	Control	0-1
	0.797829	Case	0-1
	0.963522	Case	0-1
	0.758743	Case	0-1
	0.654109	Case	0-1
	0.0839313	Control	0-1
	0.955463	Case	0-1
	0.78254	Case	0-1
	0.355293	Case	0-1
	0.405726	Control	0-1
	0.26588	Control	0-1
	0.340812	Control	0-1
	0.371589	Control	0-2
	0.948706	Case	0-2
	0.707068	Control	0-2
	0.764044	Case	0-2
	0.187242	Control	0-2
	0.776358	Control	0-2
	0.893811	Case	0-2
	0.738339	Case	0-2
	0.972244	Case	0-2
	0.133769	Control	0-2
	0.279635	Control	0-2
	0.80847	Case	0-2
	0.129646	Control	0-2
	0.223753	Control	0-2
	0.797829	Case	0-2
	0.963522	Case	0-2
	0.758743	Case	0-2
	0.654109	Case	0-2
	0.0839313	Control	0-2
	0.955463	Case	0-2
	0.78254	Case	0-2
	0.355293	Case	0-2
	0.405726	Control	0-2
	0.26588	Control	0-2
	0.340812	Control	0-2
	0.527267	Control	0-2
	0.354565	Case	0-2
	0.509936	Case	0-2
	0.878943	Control	0-2
	0.162792	Control	0-2
	0.164691	Control	0-2
	0.673072	Control	0-2
	0.623964	Control	0-2
	0.0952446	Control	0-2
	0.198895	Control	0-2
	0.193658	Control	0-2
	0.325986	Control	0-2
	0.942749	Control	0-2
	0.62248	Case	0-2
	0.347308	Case	0-2
	0.386316	Case	0-2
	0.401129	Control	0-2
	0.119264	Control	0-2
	0.603244	Case	0-2
	0.175236	Control	0-2
	0.198125	Control	0-2
	0.197524	Control	0-2
	0.925085	Case	0-2
	0.545002	Control	0-2
	0.320628	Control	0-2
	0.555596	Control	0-2
	0.789095	Case	0-2
	0.0919447	Control	0-2
	0.866077	Case	0-2
	0.26716	Case	0-2
	0.533834	Control	0-2
	0.371589	Control	0-3
	0.948706	Case	0-3
	0.707068	Control	0-3
	0.764044	Case	0-3
	0.187242	Control	0-3
	0.776358	Control	0-3
	0.893811	Case	0-3
	0.738339	Case	0-3
	0.972244	Case	0-3
	0.133769	Control	0-3
	0.279635	Control	0-3
	0.80847	Case	0-3
	0.129646	Control	0-3
	0.223753	Control	0-3
	0.797829	Case	0-3
	0.963522	Case	0-3
	0.758743	Case	0-3
	0.654109	Case	0-3
	0.0839313	Control	0-3
	0.955463	Case	0-3
	0.78254	Case	0-3
	0.355293	Case	0-3
	0.405726	Control	0-3
	0.26588	Control	0-3
	0.340812	Control	0-3
	0.527267	Control	0-3
	0.354565	Case	0-3
	0.509936	Case	0-3
	0.878943	Control	0-3
	0.162792	Control	0-3
	0.164691	Control	0-3
	0.673072	Control	0-3
	0.623964	Control	0-3
	0.0952446	Control	0-3
	0.198895	Control	0-3
	0.193658	Control	0-3
	0.325986	Control	0-3
	0.942749	Control	0-3
	0.62248	Case	0-3
	0.347308	Case	0-3
	0.386316	Case	0-3
	0.401129	Control	0-3
	0.119264	Control	0-3
	0.603244	Case	0-3
	0.175236	Control	0-3
	0.198125	Control	0-3
	0.197524	Control	0-3
	0.925085	Case	0-3
	0.545002	Control	0-3
	0.320628	Control	0-3
	0.555596	Control	0-3
	0.789095	Case	0-3
	0.0919447	Control	0-3
	0.866077	Case	0-3
	0.26716	Case	0-3
	0.533834	Control	0-3
	0.959049	Case	0-3
	0.389411	Control	0-3
	0.563168	Control	0-3
	0.505241	Case	0-3
	0.101039	Control	0-3
	0.603654	Case	0-3
	0.103645	Control	0-3
	0.859241	Case	0-3
	0.783376	Case	0-3
	0.623736	Case	0-3
	0.498109	Control	0-3
	0.214917	Control	0-3
	0.979857	Case	0-3
	0.817586	Case	0-3
	0.326839	Case	0-3
	0.166767	Control	0-3
	0.521238	Control	0-3
	0.459136	Control	0-3
	0.743735	Case	0-3
	0.155577	Case	0-3
	0.753062	Case	0-3
	0.371589	Control	0-4
	0.948706	Case	0-4
	0.707068	Control	0-4
	0.764044	Case	0-4
	0.187242	Control	0-4
	0.776358	Control	0-4
	0.893811	Case	0-4
	0.738339	Case	0-4
	0.972244	Case	0-4
	0.133769	Control	0-4
	0.279635	Control	0-4
	0.80847	Case	0-4
	0.129646	Control	0-4
	0.223753	Control	0-4
	0.797829	Case	0-4
	0.963522	Case	0-4
	0.758743	Case	0-4
	0.654109	Case	0-4
	0.0839313	Control	0-4
	0.955463	Case	0-4
	0.78254	Case	0-4
	0.355293	Case	0-4
	0.405726	Control	0-4
	0.26588	Control	0-4
	0.340812	Control	0-4
	0.527267	Control	0-4
	0.354565	Case	0-4
	0.509936	Case	0-4
	0.878943	Control	0-4
	0.162792	Control	0-4
	0.164691	Control	0-4
	0.673072	Control	0-4
	0.623964	Control	0-4
	0.0952446	Control	0-4
	0.198895	Control	0-4
	0.193658	Control	0-4
	0.325986	Control	0-4
	0.942749	Control	0-4
	0.62248	Case	0-4
	0.347308	Case	0-4
	0.386316	Case	0-4
	0.401129	Control	0-4
	0.119264	Control	0-4
	0.603244	Case	0-4
	0.175236	Control	0-4
	0.198125	Control	0-4
	0.197524	Control	0-4
	0.925085	Case	0-4
	0.545002	Control	0-4
	0.320628	Control	0-4
	0.555596	Control	0-4
	0.789095	Case	0-4
	0.0919447	Control	0-4
	0.866077	Case	0-4
	0.26716	Case	0-4
	0.533834	Control	0-4
	0.959049	Case	0-4
	0.389411	Control	0-4
	0.563168	Control	0-4
	0.505241	Case	0-4
	0.101039	Control	0-4
	0.603654	Case	0-4
	0.103645	Control	0-4
	0.859241	Case	0-4
	0.783376	Case	0-4
	0.623736	Case	0-4
	0.498109	Control	0-4
	0.214917	Control	0-4
	0.979857	Case	0-4
	0.817586	Case	0-4
	0.326839	Case	0-4
	0.166767	Control	0-4
	0.521238	Control	0-4
	0.459136	Control	0-4
	0.743735	Case	0-4
	0.155577	Case	0-4
	0.753062	Case	0-4
	0.281495	Control	0-4
	0.715783	Control	0-4
	0.121907	Control	0-4
	0.30141	Control	0-4
	0.759649	Control	0-4
	0.622574	Case	0-4
	0.375163	Control	0-4
	0.319221	Control	0-4
	0.687538	Control	0-4
	0.119434	Control	0-4
	0.0576085	Control	0-4
	0.104148	Case	0-4
	0.482148	Case	0-4
	0.19306	Case	0-4
	0.725426	Case	0-4
	0.600722	Case	0-4
