# Supplementary material for: Serum biomarker-based early detection of pancreatic ductal adenocarcinomas with ensemble learning
Source: Commun Med (Lond). 2023 Jan 20;3:10. doi: 10.1038/s43856-023-00237-5 (PMC9860022; doi:10.1038/s43856-023-00237-5)
Supplement: Supplementary file 6 — Supplementary Data 4 [file 43856_2023_237_MOESM6_ESM.xlsx]

## Sheet: Sheet1
Supplementary Data 4: numerical results allowing for the reproduction of Figure 2a
0-1				0-2				0-3				0-4				0-4+
OR	Pvalue (-log)	Marker		OR	Pvalue (-log)	Marker		OR	Pvalue (-log)	Marker		OR	Pvalue (-log)	Marker		OR	Pvalue (-log)	Marker
1.66821	8.53456	CA19-9		1.5094	9.00368	CA19-9		1.53637	11.3254	CA19-9		1.49415	10.9893	CA19-9		1.45044	11.1665	CA19-9
2.72216	5.06151	MUC16		1.94245	4.11198	THBS2		1.77756	4.38554	THBS2		4.27985	4.25486	DIABETES		4.93103	5.75363	DIABETES
1.93717	3.54214	CEACAM5		1.96438	3.91286	MUC16		1.81352	3.90561	MUC16		1.80275	4.20643	VWF		1.80088	5.1517	VWF
1.73346	2.27098	THBS2		1.58248	2.82531	CEACAM5		1.61252	3.68407	CEACAM5		1.6439	3.93755	THBS2		1.70808	4.84316	THBS2
2.67457	1.90185	MDK		1.68918	2.19245	VWF		1.81971	3.34738	VWF		1.71867	3.81326	MUC16		1.74194	4.41511	MUC16
4.4026	1.84005	DIABETES		2.39038	2.10403	HGF		3.6455	3.19445	DIABETES		1.41625	2.50529	CEACAM5		1.05488	2.98237	AGE
2.02814	1.77558	MSLN		2.86288	1.73321	DIABETES		2.2997	2.61678	HGF		0.375404	2.49848	HRT		2.05727	2.72625	HGF
2.5686	1.69791	CXCL13		2.0719	1.715	MDK		0.348416	2.3854	HRT		2.06703	2.35252	HGF		1.39594	2.60402	CEACAM5
2.34866	1.61482	NT5E		1.80954	1.64013	VEGFA		2.94284	1.88909	ERBB4		1.04705	2.0421	AGE		0.470941	1.93895	HRT
2.46532	1.48713	SDC1		1.69348	1.63935	MSLN		1.77191	1.87585	NT5E		2.65323	1.97153	FURIN		1.60662	1.90109	VEGFA
0.151123	1.44687	ITGAV		1.04634	1.39139	AGE		2.52193	1.79217	WFDC2		1.60748	1.59819	FCRLB		1.6499	1.69507	OCP
3.26025	1.38237	WFDC2		1.70785	1.32303	NT5E		1.04548	1.75406	AGE		1.53251	1.40868	VEGFA		2.22544	1.67799	FURIN
2.20538	1.29926	HGF		1.99972	1.29	KLK11		1.67661	1.67012	VEGFA		1.39735	1.38949	TLR3		0.62095	1.46441	CTSV
2.32871	1.2692	TNFRSF4		0.436342	1.26399	HRT		2.54791	1.65861	FURIN		2.23015	1.32214	ERBB4		1.53289	1.4353	NT5E
1.05522	1.26244	AGE		1.11499	1.16807	IL6		1.52087	1.65293	TLR3		1.56339	1.24794	OCP		1.36781	1.43297	TLR3
1.63975	1.18537	TNFRSF6B		1.81964	1.16372	SDC1		1.79017	1.53349	MDK		2.13504	1.20573	ERBB2		0.608383	1.26305	FASLG
0.529948	1.15794	XPNPEP2		2.40495	1.15537	FURIN		2.62959	1.52902	ERBB2		1.47794	1.13606	NT5E		1.39011	1.1677	FCRLB
2.97354	1.11534	FURIN		1.44019	1.06323	TNFRSF6B		1.7708	1.44323	CCN1		0.607798	1.12976	FASLG		1.96458	1.15744	ERBB4
0.354586	1.11217	KITLG		0.48076	1.00941	KITLG		1.6074	1.41974	FCRLB		1.42306	1.01192	ANXA1		1.95721	1.10535	ERBB2
3.95488	1.03134	LYN		0.564404	0.965741	FASLG		1.48122	1.29733	MSLN		0.765985	0.966305	GZMB		0.641832	1.03594	TNFRSF19
1.84773	0.989723	CXCL17		1.7686	0.948418	CD207		0.589956	1.08319	FASLG		1.74565	0.947644	WFDC2		1.33151	1.02587	TGFA
2.04702	0.937968	KLK11		1.77463	0.944849	ADAM8		1.69245	1.0512	SMAD5		1.47668	0.929509	MDK		1.34728	0.99445	ANXA1
0.510436	0.90392	RET		2.24618	0.933595	ERBB2		2.86981	1.01785	GAL		1.48727	0.926298	CCN1		1.47258	0.981925	CCN1
1.69328	0.900498	FCRLB		1.52991	0.849698	CXCL17		1.51546	0.976944	S100A11		0.64363	0.923723	TNFRSF19		1.54032	0.978547	SMAD5
0.315467	0.883266	IL6ST		1.94761	0.849578	WFDC2		2.53268	0.964173	ERBB3		1.44636	0.909487	S100A11		1.28419	0.934612	TNFRSF6B
2.28001	0.8756	CD27		2.9141	0.809965	GAL		1.63565	0.953902	ADAMTS15		1.5334	0.900796	ADAMTS15		1.37114	0.896132	S100A11
1.5786	0.843007	VEGFA		1.99005	0.790847	ERBB4		1.0832	0.938021	IL6		1.53368	0.888508	SMAD5		1.46572	0.879201	ADAMTS15
1.38578	0.825267	VWF		2.92602	0.731098	GPNMB		1.2687	0.88841	CA9		1.07156	0.855637	IL6		1.61043	0.866255	WFDC2
1.94155	0.819622	ADAM8		1.41431	0.719885	FCRLB		1.47105	0.885695	OCP		2.60318	0.793179	GPNMB		0.487373	0.834819	KDR
1.93658	0.79852	ADAMTS15		0.620011	0.703642	TNFRSF19		1.54541	0.88513	SDC1		1.2825	0.7473	MSLN		0.817542	0.73761	GZMB
1.61808	0.736317	KLK14		1.53504	0.674404	TNFRSF4		1.44424	0.866419	KLK14		2.17406	0.733921	GAL		0.461202	0.737598	ITGAV
0.242556	0.73141	SPARC		1.14987	0.674175	MICA		1.52709	0.859599	TNFRSF4		1.27574	0.720709	TGFA		0.389416	0.72228	SPARC
0.476726	0.693078	HRT		1.55585	0.652769	SMAD5		2.89088	0.853427	GPNMB		0.767747	0.703281	XPNPEP2		0.705683	0.721839	KITLG
1.8112	0.651264	SMAD5		1.27635	0.633499	CRNN		0.768468	0.851182	GZMB		0.933295	0.68037	FOLR3		1.22076	0.614819	MSLN
2.14241	0.600398	ERBB2		2.27959	0.630288	ERBB3		1.3754	0.802663	ANXA1		0.515418	0.662863	KDR		0.799733	0.611796	XPNPEP2
0.534877	0.572196	ITGB5		0.413875	0.615268	ITGAV		1.5107	0.79541	CD207		0.74285	0.649585	CTSV		1.02386	0.606327	BMI
1.59595	0.561725	CD207		1.26634	0.606842	TLR3		1.49597	0.731659	ADAM8		1.22119	0.641369	TNFRSF6B		2.09235	0.60001	GPNMB
1.09402	0.558514	IL6		1.29801	0.592934	TGFA		1.63656	0.721743	FGFBP1		1.40055	0.62757	ADAM8		1.33358	0.588071	ADAM8
0.599745	0.544484	TNFRSF19		1.40926	0.591379	OCP		1.26046	0.71954	TNFRSF6B		1.29024	0.595441	KLK14		0.729039	0.565178	WIF1
0.635645	0.540681	VIM		1.43329	0.583577	CCN1		1.46466	0.704053	KLK11		0.772919	0.588093	CD160		1.046	0.546304	IL6
0.614418	0.538832	WIF1		0.923006	0.581386	FOLR3		1.28886	0.697566	TGFA		1.33811	0.56435	CD207		0.72071	0.532125	GPC1
1.30611	0.517502	TGFA		1.65164	0.575834	FGFBP1		1.03163	0.687251	BMI		1.31292	0.520118	TNFRSF4		1.27691	0.50474	TNFRSF4
1.30307	0.465609	TLR3		1.28041	0.534983	TXLNA		2.01007	0.68005	LYN		1.02236	0.49389	BMI		0.681355	0.500018	ITGB5
0.627306	0.460991	METAP2		1.90279	0.514882	LYN		1.26994	0.61275	CXCL17		1.28933	0.474988	SDC1		1.13307	0.498162	CA9
0.573329	0.447831	IFNGR1		1.30265	0.50742	KLK13		1.2051	0.60543	CRNN		1.2855	0.443978	KLK11		1.5261	0.494632	TNFSF13
0.679644	0.44746	FASLG		1.32312	0.497545	KLK14		0.93415	0.603668	FOLR3		1.3749	0.439138	FGFBP1		1.09605	0.489155	AR
0.668244	0.435461	CTSV		0.677625	0.495403	WIF1		1.25873	0.599598	TXLNA		0.577533	0.41762	ITGAV		1.24732	0.48889	MDK
1.62172	0.423526	FGFBP1		1.3222	0.464374	S100A11		0.719463	0.555165	TNFRSF19		1.13001	0.41595	CA9		1.70379	0.471549	GAL
1.6283	0.399656	DLL1		1.02694	0.45914	BMI		1.24884	0.513848	CPE		0.816641	0.397581	CD70		0.702004	0.460238	MIA
1.92291	0.393471	ERBB3		0.640753	0.452907	TNFSF10		1.23596	0.49416	FADD		1.16526	0.379554	CXCL17		0.897826	0.459376	TCL1A
1.36946	0.379991	CCN1		0.614546	0.447712	IFNGR1		0.808133	0.476626	XPNPEP2		0.811433	0.377803	RET		1.24168	0.428957	SDC1
1.27369	0.371832	KLK13		0.79277	0.403327	XPNPEP2		0.735621	0.435217	WIF1		1.5047	0.366412	ERBB3		0.774967	0.410396	KLK8
1.33848	0.361766	CDKN1A		1.35769	0.401046	ADAMTS15		1.97916	0.425706	CEACAM1		0.549699	0.358401	SPARC		1.14841	0.410395	TXLNA
0.820736	0.358657	GZMB		1.16084	0.397601	CA9		1.34667	0.401864	CD27		1.16273	0.357636	FADD		0.716526	0.406321	IFNGR1
1.51449	0.356693	NECTIN4		0.825285	0.382362	ESM1		1.09553	0.401396	AR		0.781781	0.356969	WIF1		0.778682	0.384462	FOLR1
0.687959	0.353489	GPC1		0.777883	0.373078	RET		1.43812	0.377266	IGF1R		1.28475	0.348332	S100A4		0.790072	0.379146	NECTIN4
1.95408	0.334039	GAL		1.37803	0.361642	CD27		1.16932	0.365282	KLK13		1.1711	0.34756	CPE		1.13713	0.332331	CXCL17
0.767463	0.331823	CCN4		1.24443	0.341357	CXCL13		0.613444	0.334841	ITGAV		0.723683	0.344916	IFNGR1		1.2045	0.3299	KLK11
1.33043	0.327718	OCP		1.09592	0.340403	AR		0.833949	0.334405	CD160		1.3829	0.323384	EGF		1.16355	0.329298	KLK14
0.673805	0.31597	SEZ6L		0.535483	0.309452	SPARC		0.657031	0.331899	KDR		0.760802	0.320137	TNFSF10		0.964509	0.32769	FOLR3
1.11225	0.310983	MICA		1.18223	0.307384	CPE		0.912531	0.324291	TCL1A		0.693405	0.304132	FLT4		0.861634	0.319674	CD160
1.11225	0.310983	MICB		1.1865	0.288052	ANXA1		0.718279	0.321016	IL6ST		1.06857	0.294393	AR		0.807229	0.306532	ICOSLG
1.77415	0.294881	FLT4		1.17241	0.284265	FADD		0.565103	0.310162	SPARC		1.3203	0.27035	TNFSF13		0.848387	0.306326	RET
1.13501	0.273075	TCL1A		1.29792	0.277768	KLK8		1.29283	0.301337	EPHA2		0.77426	0.269634	ITGB5		0.790677	0.299985	TNFSF10
0.654834	0.269687	MIA		0.832102	0.27604	CD160		1.30184	0.299374	SEZ6L		0.931785	0.253056	TCL1A		1.20361	0.287092	S100A4
0.624336	0.2654	KDR		1.36523	0.265683	IGF1R		0.732255	0.298901	IFNGR1		0.826656	0.248758	FOLR1		0.731503	0.276601	FLT4
1.32459	0.255811	TFPI2		0.728462	0.263709	IL6ST		0.947448	0.280334	PPY		1.09047	0.247695	CRNN		0.954979	0.271328	MICA
1.1914	0.243928	TXLNA		0.946499	0.244819	PPY		1.17187	0.27697	CDKN1A		0.838711	0.240533	NECTIN4		0.954979	0.271328	MICB
1.01874	0.202807	BMI		1.27911	0.241689	EPHA2		1.16984	0.275306	CXCL13		1.10186	0.223674	TXLNA		0.955974	0.262356	PPY
1.25916	0.182734	EPHA2		0.776046	0.22007	ITGB5		1.09679	0.260697	GZMH		0.73828	0.22282	PODXL		1.21545	0.25067	FGFBP1
1.28046	0.174656	TGFBR2		1.15271	0.205187	CDKN1A		1.05206	0.2381	MICA		1.3072	0.219218	LYN		1.09325	0.226628	FADD
0.950922	0.167888	PPY		0.73405	0.204175	KDR		1.05206	0.2381	MICB		0.856146	0.218276	KITLG		0.892466	0.224809	CD70
1.5029	0.164875	GPNMB		0.908287	0.197779	GZMB		0.795899	0.231474	TNFSF10		0.899496	0.202998	CCN4		0.894588	0.211652	RSPO3
1.15565	0.164554	ANXA1		0.865766	0.187986	CD70		1.13676	0.23082	ABL1		0.856221	0.184386	LY9		0.773008	0.208078	PODXL
0.799057	0.160326	LYPD3		0.882601	0.184183	CCN4		0.85938	0.227347	RET		1.20124	0.179298	IGF1R		1.06282	0.194285	GZMH
0.799631	0.149945	TNFSF10		0.867371	0.182377	VIM		0.839785	0.225976	KITLG		0.865506	0.177496	ICOSLG		1.17654	0.190323	IL6ST
0.801663	0.14982	S100A4		1.07913	0.180294	GZMH		1.19649	0.21567	KLK8		1.08356	0.173242	ESM1		0.871568	0.176473	TGFBR2
0.797888	0.137267	ICOSLG		0.861817	0.163125	METAP2		1.18799	0.200077	S100A4		0.86919	0.168616	GPC1		1.10097	0.168048	CD207
0.815124	0.132685	LY9		1.10103	0.143678	ABL1		1.19431	0.185556	CD48		1.07787	0.15896	KLK13		0.888595	0.153108	LY9
1.13307	0.123176	RSPO3		1.19295	0.134156	MIA		1.15781	0.182313	TFPI2		1.03315	0.158342	MICA		1.12614	0.137458	CD48
0.915877	0.103791	FADD		1.16487	0.132919	SEZ6L		1.19204	0.176336	DLL1		1.03315	0.158342	MICB		1.06628	0.127375	CPE
0.934706	0.0960105	SCAMP3		0.909899	0.117004	RSPO3		0.889729	0.172967	CTSV		0.858701	0.152646	MIA		1.154	0.11898	ERBB3
1.1546	0.0911839	ERBB4		1.12647	0.10972	S100A4		0.860223	0.137364	ITGB5		0.87681	0.149757	TGFBR2		1.15803	0.116857	LYN
1.09593	0.0857624	CD160		1.283	0.108869	CEACAM1		1.17303	0.129489	EGF		1.07885	0.13774	ABL1		0.942878	0.115659	CCN4
1.08389	0.0802631	S100A11		1.21313	0.107258	PODXL		1.16575	0.122676	TNFSF13		0.928488	0.129631	CXCL13		0.95877	0.0893969	KLK13
0.946065	0.0753116	ESM1		1.11117	0.0974502	LYPD3		0.91854	0.121098	RSPO3		1.0459	0.1292	GZMH		1.03873	0.0846001	ESM1
0.90048	0.0751269	FOLR1		1.14564	0.0968306	EGF		1.10532	0.11944	LYPD3		1.25317	0.121022	CEACAM1		0.970196	0.0568749	CDKN1A
0.884061	0.0723634	EGF		1.17457	0.0897269	FLT4		1.12336	0.118811	LY9		0.97689	0.113782	PPY		1.04558	0.0559757	CD27
1.10418	0.0651678	CD48		0.965607	0.0856398	TCL1A		1.10457	0.110338	NECTIN4		1.10893	0.107565	SEZ6L		0.915649	0.0471207	CEACAM1
1.03701	0.050361	CRNN		0.909221	0.0810092	TGFBR2		1.13231	0.1093	MIA		1.10173	0.104421	EPHA2		1.0513	0.0467094	IGF1R
0.925836	0.0445326	IGF1R		1.09557	0.0808011	NECTIN4		0.917854	0.0855679	TGFBR2		0.936395	0.103059	RSPO3		0.981363	0.0424716	SCAMP3
0.964544	0.042224	CPE		0.933253	0.0724654	CTSV		1.12171	0.0740382	FLT4		0.938724	0.0964547	VIM		0.962085	0.0415055	DLL1
1.01929	0.0400245	AR		0.927924	0.0683644	GPC1		0.951079	0.0712043	VIM		0.935756	0.0842197	LYPD3		0.968044	0.0352532	EPHA2
1.02353	0.0378079	CA9		1.07565	0.0605248	LY9		0.896086	0.0666666	PODXL		0.946093	0.0542142	CD48		1.0202	0.0351616	VIM
1.03375	0.0366123	ABL1		1.07579	0.0566004	DLL1		1.0541	0.044097	ICOSLG		1.03798	0.0423095	CD27		0.981824	0.032815	CXCL13
1.05662	0.0227581	PODXL		0.940935	0.0529491	FOLR1		0.97572	0.0327871	CD70		0.970546	0.0355686	TFPI2		0.978624	0.0275745	TFPI2
0.964769	0.0193021	TNFSF13		0.938466	0.0422416	TNFSF13		0.978975	0.0325156	CCN4		1.02598	0.0318401	METAP2		1.01166	0.0212707	ABL1
0.99577	0.0158672	FOLR3		1.03839	0.0297982	CD48		0.98209	0.0318496	ESM1		0.969927	0.0264169	IL6ST		1.02098	0.0180866	EGF
1.00786	0.0128762	GZMH		1.02545	0.0177271	ICOSLG		1.03182	0.0310998	GPC1		1.01371	0.0260405	SCAMP3		0.990113	0.0143038	METAP2
0.988819	0.0101479	CD70		0.983346	0.01607	TFPI2		0.980186	0.0220243	METAP2		0.981874	0.0205102	KLK8		0.991286	0.0112093	LYPD3
1.01095	0.00782493	KLK8		1.00104	0.00161686	SCAMP3		0.987603	0.0120796	FOLR1		0.989512	0.009898	DLL1		0.996903	0.00807234	CRNN
1.00784	0.00247024	CEACAM1		1.14987	0.674175	MICB		0.998746	0.00208869	SCAMP3		1.00081	0.00122786	CDKN1A		0.99216	0.00797588	SEZ6L
