# Supplementary material for: Serum biomarker-based early detection of pancreatic ductal adenocarcinomas with ensemble learning
Source: Commun Med (Lond). 2023 Jan 20;3:10. doi: 10.1038/s43856-023-00237-5 (PMC9860022; doi:10.1038/s43856-023-00237-5)
Supplement: Supplementary file 7 — Supplementary Data 5 [file 43856_2023_237_MOESM7_ESM.xlsx]

## Sheet: Sheet1
Supplementary Data 5: numerical results allowing for the reproduction of Figure 2b
0-1				0-2				0-3				0-4				0-4+
Features	Scaled Importance	Base-learner		Features	Scaled Importance	Base-learner		Features	Scaled Importance	Base-learner		Features	Scaled Importance	Base-learner		Features	Scaled Importance	Base-learner
CA19-9	1	C50		CA19-9	1	C50		CA19-9	1	C50		CA19-9	1	C50		CA19-9	1	C50
THBS2	0.424817			FASLG	0.492165			DIABETES	0.67236			DIABETES	0.675148			DIABETES	0.725189
DIABETES	0.412215			DIABETES	0.39386			FASLG	0.556374			FASLG	0.571249			FASLG	0.34418
MUC16	0.308881			THBS2	0.335904			MUC16	0.221557			HRT	0.24708			VWF	0.282828
HRT	0.227405			MUC16	0.257357			VWF	0.219458			VWF	0.227703			FCRLB	0.231934
NT5E	0.110014			TNFRSF19	0.183666			TLR3	0.21075			ERBB2	0.201283			THBS2	0.196123
CEACAM5	0.0767225			VWF	0.167923			THBS2	0.17373			TNFRSF19	0.187574			TLR3	0.191809
OCP	0.00216294			AGE	0.15468			ERBB2	0.171909			FCRLB	0.153294			MUC16	0.188399
CA19-9	1	GLMNET		FCRLB	0.145515			FCRLB	0.159548			MUC16	0.125897			VEGFA	0.179014
MUC16	0.782547			ERBB2	0.145027			HRT	0.122922			THBS2	0.114133			TNFRSF19	0.163915
DIABETES	0.738698			VEGFA	0.131507			ERBB4	0.100696			ANXA1	0.112119			AGE	0.139194
THBS2	0.502908			HRT	0.125582			AGE	0.072653			ERBB4	0.111712			HRT	0.136339
FCRLB	0.489323			ERBB4	0.0989127			VEGFA	0.0685221			TLR3	0.0849585			ERBB2	0.135381
ERBB2	0.475077			CEACAM5	0.079304			CEACAM5	0.0529846			FURIN	0.0827839			FURIN	0.125244
FASLG	0.434711			FURIN	0.0612104			CCN1	0.0465244			AGE	0.0795516			CTSV	0.117872
FURIN	0.367961			OCP	0.0293992			NT5E	0.0412519			CTSV	0.0649487			ANXA1	0.0904555
CEACAM5	0.353582			NT5E	0.0277025			OCP	0.0314933			HGF	0.0597338			ERBB4	0.0804158
HRT	0.346486			HGF	0.0247514			HGF	0.026789			VEGFA	0.0576213			NT5E	0.0686859
TNFRSF19	0.306109			CA19-9	1	GLMNET		FURIN	0.0213526			CEACAM5	0.0474567			OCP	0.0685054
AGE	0.289568			THBS2	0.842954			CA19-9	1	GLMNET		CCN1	0.0387316			CCN1	0.0672093
NT5E	0.28457			MUC16	0.693679			VWF	0.791185			NT5E	0.0319089			HGF	0.0547253
CTSV	0.272839			VWF	0.687893			DIABETES	0.699925			TGFA	0.0294797			CEACAM5	0.0438094
TGFA	0.270082			DIABETES	0.560858			THBS2	0.515812			OCP	0.0279053			TGFA	0.0399628
TLR3	0.257893			FASLG	0.553202			MUC16	0.378031			CA19-9	1	GLMNET		VWF	1	GLMNET
OCP	0.239572			HRT	0.468586			HGF	0.321203			DIABETES	0.833434			CA19-9	0.929876
VWF	0.127881			CEACAM5	0.408103			CEACAM5	0.316891			VWF	0.829303			DIABETES	0.914216
CCN1	0.0227429			HGF	0.333628			AGE	0.291786			TNFRSF19	0.651844			THBS2	0.700003
VEGFA	0.0200646			AGE	0.300988			HRT	0.290059			MUC16	0.640251			MUC16	0.637963
HGF	0.0162702			VEGFA	0.248822			ERBB4	0.234613			THBS2	0.530484			CTSV	0.632299
CA19-9	1	RRF		OCP	0.206649			OCP	0.206353			HRT	0.489415			TNFRSF19	0.57584
MUC16	0.604771			FURIN	0.187905			CA19-9	1	RRF		FASLG	0.421628			FCRLB	0.405302
THBS2	0.480566			NT5E	0.0706559			VWF	0.315222			CEACAM5	0.388938			AGE	0.365388
DIABETES	0.304977			CA19-9	1	RRF		FASLG	0.30631			FURIN	0.334368			HRT	0.359265
NT5E	0.302064			FASLG	0.305818			THBS2	0.27426			FCRLB	0.317613			VEGFA	0.348349
CEACAM5	0.246815			THBS2	0.260361			MUC16	0.239615			TLR3	0.316896			FASLG	0.340136
HRT	0.00177866			VWF	0.156337			FCRLB	0.18318			HGF	0.283556			TLR3	0.321896
OCP	0.000150933			HGF	0.156174			HGF	0.169939			AGE	0.253538			CEACAM5	0.291513
CA19-9	1	ADABAG		MUC16	0.155746			VEGFA	0.156631			OCP	0.24941			OCP	0.244894
MUC16	0.598792			VEGFA	0.153055			DIABETES	0.135726			ERBB4	0.210433			FURIN	0.236513
THBS2	0.538599			AGE	0.0745819			TLR3	0.111518			VEGFA	0.202085			HGF	0.228763
DIABETES	0.288655			NT5E	0.0689565			ANXA1	0.106573			ANXA1	0.114015			ERBB4	0.204678
NT5E	0.215376			CEACAM5	0.0477059			AGE	0.106369			TGFA	0.0963291			ANXA1	0.157922
CEACAM5	0.107878			FURIN	0.0382107			CEACAM5	0.104517			ERBB2	0.0933755			CCN1	0.131799
OCP	0.0782555			CA19-9	1	ADABAG		ERBB4	0.092908			NT5E	0.0282046			NT5E	0.0621654
CA19-9	1	XGBOOST		THBS2	0.330877			CCN1	0.0840235			CCN1	0.0119214			TGFA	0.0523737
THBS2	0.357837			VEGFA	0.314458			FURIN	0.0655836			CA19-9	1	RRF		ERBB2	0.0302787
MUC16	0.354591			HGF	0.249258			NT5E	0.0387492			FASLG	0.404168			CA19-9	1	RRF
DIABETES	0.148917			FASLG	0.247977			HRT	0.0318402			VWF	0.36114			VWF	0.437593
NT5E	0.0526425			ERBB2	0.240278			TGFA	0.0301027			DIABETES	0.359178			DIABETES	0.3918
CEACAM5	0.0188498			AGE	0.0974958			ERBB2	0.0208849			MUC16	0.195029			FASLG	0.327524
MUC16	0.701274	GLMStepAIC		DIABETES	0.0859166			OCP	0.00279341			FCRLB	0.183923			TLR3	0.290629
CA19-9	0.692891			TNFRSF19	0.081435			CA19-9	1	ADABAG		THBS2	0.171407			THBS2	0.286617
DIABETES	0.681265			MUC16	0.0412961			THBS2	0.350118			TNFRSF19	0.161929			VEGFA	0.248566
THBS2	0.462276			FCRLB	0.0319948			VWF	0.293987			VEGFA	0.138287			TNFRSF19	0.232976
CA19-9	1	GAUSSPR		VWF	0.019331			FASLG	0.235888			ANXA1	0.136187			MUC16	0.211914
DIABETES	0.860238			ERBB4	0.0156038			MUC16	0.21612			HGF	0.1275			HGF	0.210334
MUC16	0.70222			NT5E	0.0121417			HGF	0.184488			AGE	0.120075			FCRLB	0.183945
CEACAM5	0.528837			HRT	0.00888659			DIABETES	0.174757			TLR3	0.116338			AGE	0.165218
THBS2	0.475171			TLR3	0.00765007			VEGFA	0.1482			ERBB2	0.0980114			ANXA1	0.149302
NT5E	0.316717			TGFA	0.00489242			CEACAM5	0.147179			FURIN	0.0795504			CTSV	0.121991
HRT	0.293234			CEACAM5	0.00485634			AGE	0.140345			ERBB4	0.0703944			CCN1	0.110179
OCP	0.162608			FURIN	0.00287809			FCRLB	0.122902			CTSV	0.0543761			FURIN	0.0991222
DIABETES	1	SVM		CCN1	0.00172568			TLR3	0.101087			TGFA	0.0506109			CEACAM5	0.0984291
CA19-9	0.948154			OCP	3.22452e-05			ANXA1	0.0959395			CEACAM5	0.0475848			ERBB2	0.0941364
MUC16	0.713978			CA19-9	1	XGBOOST		ERBB4	0.0909384			CCN1	0.0394436			ERBB4	0.0911411
CEACAM5	0.534401			THBS2	0.43833			HRT	0.0889843			HRT	0.0373276			TGFA	0.0692309
HRT	0.226923			TNFRSF19	0.300098			OCP	0.0689331			NT5E	0.0329919			HRT	0.0626358
NT5E	0.222157			FASLG	0.29368			CCN1	0.0610016			CA19-9	1	ADABAG		NT5E	0.0442292
THBS2	0.218311			MUC16	0.178335			FURIN	0.0585213			VWF	0.325838			OCP	0.0283921
OCP	0.0690296			VWF	0.173785			ERBB2	0.0283185			FASLG	0.323372			CA19-9	1	ADABAG
CA19-9	1	NNET		AGE	0.124647			NT5E	0.0200383			DIABETES	0.295331			DIABETES	0.582642
DIABETES	0.502051			DIABETES	0.113715			TGFA	0.014908			THBS2	0.222084			VWF	0.396081
MUC16	0.483181			FCRLB	0.10487			CA19-9	1	XGBOOST		MUC16	0.201121			THBS2	0.346909
CEACAM5	0.451997			HGF	0.0822676			DIABETES	0.472624			TNFRSF19	0.165779			FASLG	0.320022
THBS2	0.228021			ERBB2	0.0625011			THBS2	0.401725			VEGFA	0.161037			TLR3	0.288937
HRT	0.131878			VEGFA	0.0621319			MUC16	0.389704			CEACAM5	0.159607			TNFRSF19	0.231613
OCP	0.0728211			FURIN	0.0500572			CEACAM5	0.37186			FURIN	0.149553			MUC16	0.231142
NT5E	0.00195166			ERBB4	0.0293254			AGE	0.367512			FCRLB	0.145258			AGE	0.20336
CA19-9	0.907583	NB		CEACAM5	0.0290135			VWF	0.270676			HGF	0.14481			VEGFA	0.186361
MUC16	0.732015			NT5E	0.02849			NT5E	0.263428			CTSV	0.144451			HGF	0.172618
CEACAM5	0.71218			HRT	0.00391743			HGF	0.259561			AGE	0.14219			ERBB4	0.149613
THBS2	0.591518			CA19-9	1	GLMStepAIC		ERBB4	0.257125			TLR3	0.131272			CTSV	0.136894
DIABETES	0.309698			MUC16	0.661166			HRT	0.0869409			ANXA1	0.130489			NT5E	0.118718
NT5E	0.229304			VWF	0.638268			OCP	0.0471813			ERBB2	0.122661			TGFA	0.115564
HRT	0.219857			DIABETES	0.570906			CA19-9	1	GLMStepAIC		NT5E	0.0964095			FURIN	0.103598
OCP	0.0767824			THBS2	0.510816			DIABETES	0.72766			HRT	0.0741549			FCRLB	0.10185
				CA19-9	1	GAUSSPR		VWF	0.712244			ERBB4	0.0603823			CCN1	0.0885651
				THBS2	0.897149			CEACAM5	0.456623			CCN1	0.0349991			ANXA1	0.0882284
				MUC16	0.705288			THBS2	0.41875			TGFA	0.0175536			HRT	0.0872982
				VWF	0.645375			AGE	0.338454			OCP	0.0149269			ERBB2	0.0716888
				DIABETES	0.534739			OCP	0.231999			CA19-9	1	XGBOOST		OCP	0.0668303
				FASLG	0.443053			CA19-9	1	GAUSSPR		DIABETES	0.494983			CEACAM5	0.0622218
				HRT	0.418895			VWF	0.739786			FASLG	0.492097			CA19-9	1	XGBOOST
				CEACAM5	0.395174			DIABETES	0.690052			VWF	0.283855			DIABETES	0.590366
				HGF	0.322549			THBS2	0.638688			TNFRSF19	0.226792			THBS2	0.365819
				AGE	0.321301			MUC16	0.619394			ERBB2	0.180061			VWF	0.31158
				VEGFA	0.29788			CEACAM5	0.427003			FCRLB	0.16417			FASLG	0.251835
				FURIN	0.297054			HRT	0.425753			MUC16	0.124683			TNFRSF19	0.196969
				NT5E	0.15109			FASLG	0.41634			ERBB4	0.122475			AGE	0.187679
				OCP	0.149669			HGF	0.350597			AGE	0.0998409			MUC16	0.175339
				CA19-9	1	SVM		TLR3	0.29607			VEGFA	0.0968857			CTSV	0.159643
				MUC16	0.967054			VEGFA	0.290326			THBS2	0.0957059			TLR3	0.155936
				THBS2	0.882325			OCP	0.246854			HGF	0.092243			VEGFA	0.151867
				VWF	0.767039			FCRLB	0.234267			HRT	0.0583539			FCRLB	0.150496
				DIABETES	0.677135			AGE	0.225611			ANXA1	0.0574701			HGF	0.13431
				CEACAM5	0.656694			ERBB4	0.206681			CCN1	0.0507505			CEACAM5	0.128535
				HRT	0.531652			FURIN	0.200803			TLR3	0.0393272			FURIN	0.107243
				HGF	0.494396			CCN1	0.105706			FURIN	0.0278506			ANXA1	0.0934337
				VEGFA	0.471169			NT5E	0.0998136			CEACAM5	0.0244252			TGFA	0.0873656
				AGE	0.324534			ERBB2	0.0983243			TGFA	0.0185752			CCN1	0.0763634
				OCP	0.153421			CA19-9	1	SVM		NT5E	0.0166237			ERBB4	0.0760308
				CA19-9	1	NNET		DIABETES	0.909148			OCP	0.000107321			ERBB2	0.0706485
				THBS2	0.929527			VWF	0.78153			CA19-9	1	GLMStepAIC		NT5E	0.0599711
				DIABETES	0.733848			MUC16	0.562963			VWF	0.722067			HRT	0.0421012
				VWF	0.654315			THBS2	0.547926			DIABETES	0.696975			OCP	0.0334848
				MUC16	0.614463			CEACAM5	0.517634			TNFRSF19	0.68885			CA19-9	1	GLMStepAIC
				CEACAM5	0.490212			AGE	0.368793			MUC16	0.393733			DIABETES	0.924778
				HRT	0.468766			HRT	0.355477			FURIN	0.378012			VWF	0.867702
				HGF	0.411515			ERBB4	0.348884			ERBB4	0.347465			TNFRSF19	0.768842
				VEGFA	0.352966			HGF	0.308856			FCRLB	0.312707			MUC16	0.673829
				AGE	0.259804			OCP	0.297712			AGE	0.243971			FCRLB	0.647553
				OCP	0.23152			NT5E	0.100268			FASLG	0.240924			CTSV	0.573432
				CA19-9	0.513632	NB		CA19-9	1	NNET		CA19-9	1	GAUSSPR		AGE	0.388755
				MUC16	0.439389			VWF	0.869933			DIABETES	0.960262			TLR3	0.383146
				VWF	0.410794			DIABETES	0.792607			VWF	0.692709			THBS2	0.377411
				CEACAM5	0.380395			THBS2	0.744841			HRT	0.628292			VEGFA	0.303257
				THBS2	0.373335			HRT	0.59825			MUC16	0.536425			HGF	0.297901
				HGF	0.289147			MUC16	0.54207			HGF	0.427314			OCP	0.282077
				DIABETES	0.139566			CEACAM5	0.501311			FASLG	0.416928			CA19-9	1	GAUSPR
				VEGFA	0.127824			HGF	0.459681			THBS2	0.406121			DIABETES	0.963547
				HRT	0.120821			AGE	0.279392			FURIN	0.373337			VWF	0.91997
				AGE	0.0607839			OCP	0.203805			AGE	0.365237			MUC16	0.790172
				OCP	0.0401328			ERBB4	0.190105			TLR3	0.332771			THBS2	0.748279
								NT5E	0.131108			ANXA1	0.325662			CTSV	0.621752
								CA19-9	1	NB		FCRLB	0.307667			TNFRSF19	0.528884
								VWF	0.804188			VEGFA	0.282877			AGE	0.401058
								MUC16	0.795897			OCP	0.248984			HRT	0.340311
								CEACAM5	0.715162			CEACAM5	0.238532			FASLG	0.330368
								THBS2	0.696454			ERBB4	0.22352			OCP	0.324706
								ERBB4	0.563113			ERBB2	0.0822206			TLR3	0.317863
								HGF	0.467296			NT5E	0.0122758			FURIN	0.316058
								DIABETES	0.311176			CCN1	0.00848989			FCRLB	0.307259
								HRT	0.294442			CA19-9	1	SVM		VEGFA	0.295063
								NT5E	0.177322			DIABETES	0.871867			HGF	0.27883
								AGE	0.114027			VWF	0.744912			CEACAM5	0.277194
								OCP	0.0766087			MUC16	0.578975			CCN1	0.199032
												HRT	0.539757			ERBB4	0.174184
												ANXA1	0.479634			ERBB2	0.0838798
												FURIN	0.468695			ANXA1	0.0698357
												AGE	0.390713			TGFA	0.0665491
												HGF	0.382972			NT5E	0.018871
												VEGFA	0.35646			DIABETES	1	SVM
												CEACAM5	0.338273			CA19-9	0.987578
												FASLG	0.33792			VWF	0.971762
												FCRLB	0.335574			MUC16	0.815589
												TLR3	0.281314			THBS2	0.771909
												ERBB4	0.253891			CEACAM5	0.534138
												THBS2	0.24529			HGF	0.476374
												NT5E	0.227321			VEGFA	0.429562
												OCP	0.159594			AGE	0.409938
												CCN1	0.111412			CTSV	0.402036
												ERBB2	0.0192565			OCP	0.336235
												VWF	1	NNET		FURIN	0.336196
												CA19-9	0.986683			HRT	0.324465
												DIABETES	0.77423			CA19-9	1	NNET
												TNFRSF19	0.698707			VWF	0.977377
												MUC16	0.679374			DIABETES	0.917562
												HRT	0.628113			THBS2	0.699194
												THBS2	0.624766			CTSV	0.654263
												FASLG	0.481662			MUC16	0.640626
												CEACAM5	0.398806			AGE	0.445089
												FURIN	0.36627			CEACAM5	0.436621
												TLR3	0.355311			HGF	0.39541
												AGE	0.340146			OCP	0.375072
												VEGFA	0.335733			HRT	0.353426
												FCRLB	0.310917			VEGFA	0.305243
												OCP	0.27481			FURIN	0.279857
												ERBB4	0.190724			VWF	1	NB
												HGF	0.158674			CA19-9	0.740717
												ANXA1	0.0971703			MUC16	0.577127
												ERBB2	0.095198			CEACAM5	0.534804
												TGFA	0.0780036			THBS2	0.499134
												CCN1	0.0675485			CTSV	0.430986
												NT5E	0.0366401			DIABETES	0.301658
												MUC16	1	NB		HGF	0.235365
												DIABETES	0.798384			VEGFA	0.203491
												CEACAM5	0.614777			FURIN	0.160645
												CA19-9	0.478785			HRT	0.153031
												HRT	0.470071			AGE	0.100554
												THBS2	0.377998			OCP	0.0914855
												VWF	0.24144
												FCRLB	0.149589
												HGF	0.125917
												FURIN	0.110432
												VEGFA	0.0865586
												AGE	0.0718304
												OCP	0.0527847
