# Supplementary material for: Serum biomarker-based early detection of pancreatic ductal adenocarcinomas with ensemble learning
Source: Commun Med (Lond). 2023 Jan 20;3:10. doi: 10.1038/s43856-023-00237-5 (PMC9860022; doi:10.1038/s43856-023-00237-5)
Supplement: Supplementary file 8 — Supplementary Data 6 [file 43856_2023_237_MOESM8_ESM.xlsx]

## Sheet: Sheet1
Supplementary Data 6: numerical results allowing for the reproduction of Figure 3
Fig3a	VWF	MUC16	THBS2	FASLG	CEACAM5	TLR3	HGF	TNFRSF19	CTSV	VEGFA	FCRLB	ERBB4	FURIN	ANXA1	ERBB2	NT5E	CCN1	TGFA		Fig3b	Term	Pvalue (-log)
PI3K-AKT SIGNALING PATHWAY	1	0	1	1	0	0	1	0	0	1	0	1	0	0	1	0	0	1			PI3K-AKT SIGNALING PATHWAY	6.12056
MAPK SIGNALING PATHWAY	0	0	0	1	0	0	1	0	0	1	0	1	0	0	1	0	0	1			MAPK SIGNALING PATHWAY	3.75316
EGFR TYROSINE KINASE INHIBITOR RESISTANCE	0	0	0	0	0	0	1	0	0	1	0	0	0	0	1	0	0	1			EGFR TYROSINE KINASE INHIBITOR RESISTANCE	3.48627
FOCAL ADHESION	1	0	1	0	0	0	1	0	0	1	0	0	0	0	1	0	0	0			FOCAL ADHESION	3.25256
PROTEOGLYCANS IN CANCER	0	0	0	1	0	0	1	0	0	1	0	1	0	0	1	0	0	0			PROTEOGLYCANS IN CANCER	3.20023
HUMAN PAPILLOMAVIRUS INFECTION	1	0	1	1	0	1	0	0	0	1	0	0	0	0	0	0	0	0			HUMAN PAPILLOMAVIRUS INFECTION	2.19797
RENAL CELL CARCINOMA	0	0	0	0	0	0	1	0	0	1	0	0	0	0	0	0	0	1			RENAL CELL CARCINOMA	2.05385
NON-SMALL CELL LUNG CANCER	0	0	0	0	0	0	1	0	0	0	0	0	0	0	1	0	0	1			NON-SMALL CELL LUNG CANCER	1.97991
PANCREATIC CANCER	0	0	0	0	0	0	0	0	0	1	0	0	0	0	1	0	0	1			PANCREATIC CANCER	1.91011
ERBB SIGNALING PATHWAY	0	0	0	0	0	0	0	0	0	0	0	1	0	0	1	0	0	1			ERBB SIGNALING PATHWAY	1.78129
RAS SIGNALING PATHWAY	0	0	0	1	0	0	1	0	0	1	0	0	0	0	0	0	0	1			RAS SIGNALING PATHWAY	1.63838
CALCIUM SIGNALING PATHWAY	0	0	0	0	0	0	1	0	0	1	0	1	0	0	1	0	0	0			CALCIUM SIGNALING PATHWAY	1.60339
Fig3c	VWF	MUC16	THBS2	FASLG	CEACAM5	TLR3	HGF	TNFRSF19	CTSV	VEGFA	FCRLB	ERBB4	FURIN	ANXA1	ERBB2	NT5E	CCN1	TGFA		Fig3d	Term	Pvalue (-log)
TFAP2 (AP-2) FAMILY REGULATES TRANSCRIPTION OF GROWTH FACTORS AND THEIR RECEPTORS	0	0	0	0	0	0	0	0	0	1	0	0	0	0	1	0	0	1			TFAP2 (AP-2) FAMILY REGULATES TRANSCRIPTION OF GROWTH FACTORS AND THEIR RECEPTORS	3.50798
INTERLEUKIN-4 AND INTERLEUKIN-13 SIGNALING	0	0	0	1	0	0	1	0	0	1	0	0	0	1	0	0	0	0			INTERLEUKIN-4 AND INTERLEUKIN-13 SIGNALING	2.37921
DISEASE	1	1	1	1	0	1	1	0	0	0	0	0	1	0	1	1	0	1			DISEASE	2.32072
TRANSCRIPTIONAL REGULATION BY THE AP-2 (TFAP2) FAMILY OF TRANSCRIPTION FACTORS	0	0	0	0	0	0	0	0	0	1	0	0	0	0	1	0	0	1			TRANSCRIPTIONAL REGULATION BY THE AP-2 (TFAP2) FAMILY OF TRANSCRIPTION FACTORS	2.24846
SIGNALING BY RECEPTOR TYROSINE KINASES	0	0	1	0	0	0	1	0	0	1	0	0	1	0	1	0	0	1			SIGNALING BY RECEPTOR TYROSINE KINASES	1.92701
CONSTITUTIVE SIGNALING BY ABERRANT PI3K IN CANCER	0	0	0	0	0	0	1	0	0	0	0	0	0	0	1	0	0	1			CONSTITUTIVE SIGNALING BY ABERRANT PI3K IN CANCER	1.54442
TRAFFICKING AND PROCESSING OF ENDOSOMAL TLR	0	0	0	0	0	1	0	0	1	0	0	0	0	0	0	0	0	0			TRAFFICKING AND PROCESSING OF ENDOSOMAL TLR	1.36783
Fig3e	VWF	MUC16	THBS2	FASLG	CEACAM5	TLR3	HGF	TNFRSF19	CTSV	VEGFA	FCRLB	ERBB4	FURIN	ANXA1	ERBB2	NT5E	CCN1	TGFA		Fig3f	Term	Pvalue (-log)
EGFR TYROSINE KINASE INHIBITOR RESISTANCE	0	0	0	0	0	0	1	0	0	1	0	0	0	0	1	0	0	1			EGFR TYROSINE KINASE INHIBITOR RESISTANCE	2.8959
PI3K-AKT SIGNALING PATHWAY	1	0	1	1	0	0	1	0	0	1	0	0	0	0	0	0	0	1			PI3K-AKT SIGNALING PATHWAY	2.80983
FOCAL ADHESION	1	0	1	0	0	0	1	0	0	1	0	0	0	0	1	0	0	0			FOCAL ADHESION	2.74877
EXTRACELLULAR VESICLE-MEDIATED SIGNALING IN RECIPIENT CELLS	0	0	0	0	0	0	1	0	0	0	0	0	0	0	1	0	0	1			EXTRACELLULAR VESICLE-MEDIATED SIGNALING IN RECIPIENT CELLS	2.69752
SARS-COV-2 ALTERING ANGIOGENESIS VIA NRP1	0	0	0	0	0	0	0	0	0	1	0	0	1	0	0	0	0	0			SARS-COV-2 ALTERING ANGIOGENESIS VIA NRP1	2.4807
PLURIPOTENT STEM CELL DIFFERENTIATION PATHWAY	0	0	0	0	0	0	1	0	0	1	0	0	0	0	0	1	0	0			PLURIPOTENT STEM CELL DIFFERENTIATION PATHWAY	2.07636
PHYSICO-CHEMICAL FEATURES AND TOXICITY-ASSOCIATED PATHWAYS	0	0	0	0	0	0	0	0	0	0	0	1	0	0	1	0	0	1			PHYSICO-CHEMICAL FEATURES AND TOXICITY-ASSOCIATED PATHWAYS	1.66208
Fig3g	VWF	MUC16	THBS2	FASLG	CEACAM5	TLR3	HGF	TNFRSF19	CTSV	VEGFA	FCRLB	ERBB4	FURIN	ANXA1	ERBB2	NT5E	CCN1	TGFA		Fig3h	Term	Pvalue (-log)
ANGIOGENESIS	0	0	1	1	0	1	1	0	0	1	0	0	0	1	1	0	1	1			ANGIOGENESIS	6.65007
BLOOD VESSEL MORPHOGENESIS	0	0	1	1	0	1	1	0	0	1	0	0	0	1	1	0	1	1			BLOOD VESSEL MORPHOGENESIS	6.04369
BLOOD VESSEL DEVELOPMENT	0	0	1	1	0	1	1	0	0	1	0	0	0	1	1	0	1	1			BLOOD VESSEL DEVELOPMENT	5.53905
VASCULATURE DEVELOPMENT	0	0	1	1	0	1	1	0	0	1	0	0	0	1	1	0	1	1			VASCULATURE DEVELOPMENT	5.37475
CIRCULATORY SYSTEM DEVELOPMENT	0	0	1	1	0	1	1	0	0	1	0	1	0	1	1	0	1	1			CIRCULATORY SYSTEM DEVELOPMENT	5.1284
ANATOMICAL STRUCTURE FORMATION INVOLVED IN MORPHOGENESIS	0	0	1	1	0	1	1	0	0	1	0	0	1	1	1	0	1	1			ANATOMICAL STRUCTURE FORMATION INVOLVED IN MORPHOGENESIS	4.95118
TUBE MORPHOGENESIS	0	0	1	1	0	1	1	0	0	1	0	0	0	1	1	0	1	1			TUBE MORPHOGENESIS	4.76093
POSITIVE REGULATION OF CELL COMMUNICATION	1	0	0	1	0	1	1	1	0	1	0	1	1	0	1	0	1	1			POSITIVE REGULATION OF CELL COMMUNICATION	4.51656
POSITIVE REGULATION OF SIGNALING	1	0	0	1	0	1	1	1	0	1	0	1	1	0	1	0	1	1			POSITIVE REGULATION OF SIGNALING	4.50598
REGULATION OF MAPK CASCADE	0	0	0	0	0	1	1	1	0	1	0	1	0	0	1	0	1	1			REGULATION OF MAPK CASCADE	4.28614
POSITIVE REGULATION OF INTRACELLULAR SIGNAL TRANSDUCTION	1	0	0	1	0	1	1	1	0	1	0	1	0	0	1	0	0	1			POSITIVE REGULATION OF INTRACELLULAR SIGNAL TRANSDUCTION	4.22505
RESPONSE TO GROWTH FACTOR	0	0	0	1	0	0	1	0	0	1	0	1	1	1	1	0	1	0			RESPONSE TO GROWTH FACTOR	4.11915
TUBE DEVELOPMENT	0	0	1	1	0	1	1	0	0	1	0	0	0	1	1	0	1	1			TUBE DEVELOPMENT	3.93204
POSITIVE REGULATION OF MAPK CASCADE	0	0	0	0	0	1	1	1	0	1	0	1	0	0	1	0	0	1			POSITIVE REGULATION OF MAPK CASCADE	3.88454
MAPK CASCADE	0	0	0	0	0	1	1	1	0	1	0	1	0	0	1	0	1	1			MAPK CASCADE	3.81353
