# Supplementary material for: Serum biomarker-based early detection of pancreatic ductal adenocarcinomas with ensemble learning
Source: Commun Med (Lond). 2023 Jan 20;3:10. doi: 10.1038/s43856-023-00237-5 (PMC9860022; doi:10.1038/s43856-023-00237-5)
Supplement: Supplementary file 9 — Supplementary Data 7 [file 43856_2023_237_MOESM9_ESM.xlsx]

## Sheet: Sheet1
Supplementary Data 7: numerical results allowing for the reproduction of Figure 4
Performance in ADEPTS (external validation)					Model developed in UKCTOCS (training)
ROC AUC	Sens at 90% Spec	PPV at 90% Spec	NPV at 90% Spec	MCC at 90% Spec	Model	UKCTOCS combined time-group for training
0.851211	0.644641	0.863724	0.715892	0.563028	BMA stack	0-1
0.844291	0.582806	0.849272	0.68067	0.508417	BMA stack	0-1
0.847751	0.594209	0.860675	0.692073	0.51982	BMA stack	0-1
0.844291	0.597372	0.863838	0.695236	0.522983	BMA stack	0-1
0.844291	0.589104	0.85557	0.686968	0.514715	BMA stack	0-1
0.84083	0.58949	0.855956	0.687354	0.515101	BMA stack	0-1
0.844291	0.593405	0.859871	0.691269	0.519016	BMA stack	0-1
0.851211	0.596114	0.86258	0.693978	0.521725	BMA stack	0-1
0.84083	0.584546	0.851012	0.68241	0.510157	BMA stack	0-1
0.844291	0.583785	0.850251	0.681649	0.509396	BMA stack	0-1
0.83737	0.58221	0.848676	0.680074	0.507821	BMA stack	0-1
0.844291	0.578805	0.845271	0.676669	0.504416	BMA stack	0-1
0.844291	0.587373	0.853839	0.685237	0.512984	BMA stack	0-1
0.847751	0.597582	0.864048	0.695446	0.523193	BMA stack	0-1
0.84083	0.582537	0.849003	0.680401	0.508148	BMA stack	0-1
0.847751	0.645384	0.864467	0.716635	0.563771	BMA stack	0-1
0.844291	0.590031	0.856497	0.687895	0.515642	BMA stack	0-1
0.847751	0.595518	0.861984	0.693382	0.521129	BMA stack	0-1
0.844291	0.590405	0.856871	0.688269	0.516016	BMA stack	0-1
0.84083	0.590368	0.856834	0.688232	0.515979	BMA stack	0-1
0.84083	0.597278	0.863744	0.695142	0.522889	BMA stack	0-1
0.83737	0.597861	0.864327	0.695725	0.523472	BMA stack	0-1
0.84083	0.595254	0.86172	0.693118	0.520865	BMA stack	0-1
0.84083	0.583646	0.850112	0.68151	0.509257	BMA stack	0-1
0.854671	0.641847	0.86093	0.713098	0.560234	BMA stack	0-1
0.847751	0.592658	0.859124	0.690522	0.518269	BMA stack	0-1
0.851211	0.655019	0.874102	0.72627	0.573406	BMA stack	0-1
0.847751	0.586607	0.853073	0.684471	0.512218	BMA stack	0-1
0.844291	0.592848	0.859314	0.690712	0.518459	BMA stack	0-1
0.83737	0.588903	0.855369	0.686767	0.514514	BMA stack	0-1
0.84083	0.590505	0.856971	0.688369	0.516116	BMA stack	0-1
0.851211	0.655009	0.874092	0.72626	0.573396	BMA stack	0-1
0.844291	0.590812	0.857278	0.688676	0.516423	BMA stack	0-1
0.851211	0.637346	0.856429	0.708597	0.555733	BMA stack	0-1
0.84083	0.595526	0.861992	0.69339	0.521137	BMA stack	0-1
0.851211	0.590927	0.857393	0.688791	0.516538	BMA stack	0-1
0.847751	0.639946	0.859029	0.711197	0.558333	BMA stack	0-1
0.851211	0.647484	0.866567	0.718735	0.565871	BMA stack	0-1
0.847751	0.597044	0.86351	0.694908	0.522655	BMA stack	0-1
0.847751	0.584866	0.851332	0.68273	0.510477	BMA stack	0-1
0.851211	0.644978	0.864061	0.716229	0.563365	BMA stack	0-1
0.851211	0.645876	0.864959	0.717127	0.564263	BMA stack	0-1
0.851211	0.641497	0.86058	0.712748	0.559884	BMA stack	0-1
0.83737	0.586336	0.852802	0.6842	0.511947	BMA stack	0-1
0.844291	0.594106	0.860572	0.69197	0.519717	BMA stack	0-1
0.84083	0.594058	0.860524	0.691922	0.519669	BMA stack	0-1
0.84083	0.583409	0.849875	0.681273	0.50902	BMA stack	0-1
0.854671	0.643274	0.862357	0.714525	0.561661	BMA stack	0-1
0.844291	0.595414	0.86188	0.693278	0.521025	BMA stack	0-1
0.851211	0.63761	0.856693	0.708861	0.555997	BMA stack	0-1
0.844291	0.590176	0.856642	0.68804	0.515787	BMA stack	0-1
0.851211	0.592836	0.859302	0.6907	0.518447	BMA stack	0-1
0.844291	0.582951	0.849417	0.680815	0.508562	BMA stack	0-1
0.844291	0.639682	0.858765	0.710933	0.558069	BMA stack	0-1
0.84083	0.590433	0.856899	0.688297	0.516044	BMA stack	0-1
0.847751	0.646446	0.865529	0.717697	0.564833	BMA stack	0-1
0.844291	0.581034	0.8475	0.678898	0.506645	BMA stack	0-1
0.844291	0.654451	0.873534	0.725702	0.572838	BMA stack	0-1
0.844291	0.591589	0.858055	0.689453	0.5172	BMA stack	0-1
0.844291	0.590343	0.856809	0.688207	0.515954	BMA stack	0-1
0.844291	0.582065	0.848531	0.679929	0.507676	BMA stack	0-1
0.83737	0.593718	0.860184	0.691582	0.519329	BMA stack	0-1
0.844291	0.586417	0.852883	0.684281	0.512028	BMA stack	0-1
0.847751	0.5867	0.853166	0.684564	0.512311	BMA stack	0-1
0.844291	0.582555	0.849021	0.680419	0.508166	BMA stack	0-1
0.844291	0.656019	0.875102	0.72727	0.574406	BMA stack	0-1
0.84083	0.590299	0.856765	0.688163	0.51591	BMA stack	0-1
0.851211	0.639053	0.858136	0.710304	0.55744	BMA stack	0-1
0.844291	0.582378	0.848844	0.680242	0.507989	BMA stack	0-1
0.844291	0.651556	0.870639	0.722807	0.569943	BMA stack	0-1
0.847751	0.591779	0.858245	0.689643	0.51739	BMA stack	0-1
0.844291	0.595243	0.861709	0.693107	0.520854	BMA stack	0-1
0.83737	0.588738	0.855204	0.686602	0.514349	BMA stack	0-1
0.83391	0.586435	0.852901	0.684299	0.512046	BMA stack	0-1
0.847751	0.585333	0.851799	0.683197	0.510944	BMA stack	0-1
0.844291	0.596496	0.862962	0.69436	0.522107	BMA stack	0-1
0.847751	0.65535	0.874433	0.726601	0.573737	BMA stack	0-1
0.844291	0.578568	0.845034	0.676432	0.504179	BMA stack	0-1
0.844291	0.588562	0.855028	0.686426	0.514173	BMA stack	0-1
0.847751	0.653982	0.873065	0.725233	0.572369	BMA stack	0-1
0.851211	0.648026	0.867109	0.719277	0.566413	BMA stack	0-1
0.84083	0.579106	0.845572	0.67697	0.504717	BMA stack	0-1
0.844291	0.648731	0.867814	0.719982	0.567118	BMA stack	0-1
0.847751	0.641172	0.860255	0.712423	0.559559	BMA stack	0-1
0.844291	0.595869	0.862335	0.693733	0.52148	BMA stack	0-1
0.844291	0.592588	0.859054	0.690452	0.518199	BMA stack	0-1
0.847751	0.649711	0.868794	0.720962	0.568098	BMA stack	0-1
0.84083	0.581548	0.848014	0.679412	0.507159	BMA stack	0-1
0.851211	0.643117	0.8622	0.714368	0.561504	BMA stack	0-1
0.851211	0.590489	0.856955	0.688353	0.5161	BMA stack	0-1
0.844291	0.65034	0.869423	0.721591	0.568727	BMA stack	0-1
0.847751	0.597145	0.863611	0.695009	0.522756	BMA stack	0-1
0.851211	0.65663	0.875713	0.727881	0.575017	BMA stack	0-1
0.84083	0.59598	0.862446	0.693844	0.521591	BMA stack	0-1
0.844291	0.587019	0.853485	0.684883	0.51263	BMA stack	0-1
0.84083	0.578346	0.844812	0.67621	0.503957	BMA stack	0-1
0.84083	0.588931	0.855397	0.686795	0.514542	BMA stack	0-1
0.847751	0.637822	0.856905	0.709073	0.556209	BMA stack	0-1
0.847751	0.638673	0.857756	0.709924	0.55706	BMA stack	0-1
0.83737	0.592258	0.858724	0.690122	0.517869	BMA stack	0-1
0.84083	0.596889	0.863355	0.694753	0.5225	BMA stack	0-1
0.84083	0.593414	0.85988	0.691278	0.519025	BMA stack	0-1
0.844291	0.592314	0.85878	0.690178	0.517925	BMA stack	0-1
0.84083	0.580663	0.847129	0.678527	0.506274	BMA stack	0-1
0.84083	0.59275	0.859216	0.690614	0.518361	BMA stack	0-1
0.84083	0.597639	0.864105	0.695503	0.52325	BMA stack	0-1
0.844291	0.59523	0.861696	0.693094	0.520841	BMA stack	0-1
0.847751	0.652265	0.871348	0.723516	0.570652	BMA stack	0-1
0.851211	0.652769	0.871852	0.72402	0.571156	BMA stack	0-1
0.847751	0.584358	0.850824	0.682222	0.509969	BMA stack	0-1
0.847751	0.583495	0.849961	0.681359	0.509106	BMA stack	0-1
0.844291	0.597985	0.864451	0.695849	0.523596	BMA stack	0-1
0.84083	0.59535	0.861816	0.693214	0.520961	BMA stack	0-1
0.847751	0.596788	0.863254	0.694652	0.522399	BMA stack	0-1
0.83737	0.592269	0.858735	0.690133	0.51788	BMA stack	0-1
0.844291	0.591428	0.857894	0.689292	0.517039	BMA stack	0-1
0.844291	0.582283	0.848749	0.680147	0.507894	BMA stack	0-1
0.847751	0.59122	0.857686	0.689084	0.516831	BMA stack	0-1
0.854671	0.65158	0.870663	0.722831	0.569967	BMA stack	0-1
0.847751	0.644931	0.864014	0.716182	0.563318	BMA stack	0-1
0.847751	0.579301	0.845767	0.677165	0.504912	BMA stack	0-1
0.851211	0.58618	0.852646	0.684044	0.511791	BMA stack	0-1
0.851211	0.640622	0.859705	0.711873	0.559009	BMA stack	0-1
0.84083	0.579354	0.84582	0.677218	0.504965	BMA stack	0-1
0.84083	0.597868	0.864334	0.695732	0.523479	BMA stack	0-1
0.844291	0.592849	0.859315	0.690713	0.51846	BMA stack	0-1
0.847751	0.581366	0.847832	0.67923	0.506977	BMA stack	0-1
0.84083	0.597244	0.86371	0.695108	0.522855	BMA stack	0-1
0.84083	0.588229	0.854695	0.686093	0.51384	BMA stack	0-1
0.844291	0.589825	0.856291	0.687689	0.515436	BMA stack	0-1
0.844291	0.593596	0.860062	0.69146	0.519207	BMA stack	0-1
0.851211	0.652823	0.871906	0.724074	0.57121	BMA stack	0-1
0.847751	0.652931	0.872014	0.724182	0.571318	BMA stack	0-1
0.844291	0.59328	0.859746	0.691144	0.518891	BMA stack	0-1
0.847751	0.653968	0.873051	0.725219	0.572355	BMA stack	0-1
0.84083	0.590486	0.856952	0.68835	0.516097	BMA stack	0-1
0.847751	0.644081	0.863164	0.715332	0.562468	BMA stack	0-1
0.84083	0.581637	0.848103	0.679501	0.507248	BMA stack	0-1
0.84083	0.58607	0.852536	0.683934	0.511681	BMA stack	0-1
0.851211	0.638904	0.857987	0.710155	0.557291	BMA stack	0-1
0.844291	0.582167	0.848633	0.680031	0.507778	BMA stack	0-1
0.83737	0.586814	0.85328	0.684678	0.512425	BMA stack	0-1
0.851211	0.651813	0.870896	0.723064	0.5702	BMA stack	0-1
0.84083	0.594908	0.861374	0.692772	0.520519	BMA stack	0-1
0.851211	0.650725	0.869808	0.721976	0.569112	BMA stack	0-1
0.844291	0.595737	0.862203	0.693601	0.521348	BMA stack	0-1
0.84083	0.596588	0.863054	0.694452	0.522199	BMA stack	0-1
0.847751	0.581363	0.847829	0.679227	0.506974	BMA stack	0-1
0.844291	0.590934	0.8574	0.688798	0.516545	BMA stack	0-1
0.844291	0.593176	0.859642	0.69104	0.518787	BMA stack	0-1
0.83737	0.598154	0.86462	0.696018	0.523765	BMA stack	0-1
0.844291	0.641719	0.860802	0.71297	0.560106	BMA stack	0-1
0.851211	0.648596	0.867679	0.719847	0.566983	BMA stack	0-1
0.84083	0.596354	0.86282	0.694218	0.521965	BMA stack	0-1
0.847751	0.590426	0.856892	0.68829	0.516037	BMA stack	0-1
0.844291	0.597353	0.863819	0.695217	0.522964	BMA stack	0-1
0.844291	0.597422	0.863888	0.695286	0.523033	BMA stack	0-1
0.844291	0.587651	0.854117	0.685515	0.513262	BMA stack	0-1
0.84083	0.581089	0.847555	0.678953	0.5067	BMA stack	0-1
0.847751	0.63751	0.856593	0.708761	0.555897	BMA stack	0-1
0.844291	0.651771	0.870854	0.723022	0.570158	BMA stack	0-1
0.83737	0.591874	0.85834	0.689738	0.517485	BMA stack	0-1
0.844291	0.589501	0.855967	0.687365	0.515112	BMA stack	0-1
0.844291	0.585203	0.851669	0.683067	0.510814	BMA stack	0-1
0.844291	0.58295	0.849416	0.680814	0.508561	BMA stack	0-1
0.847751	0.590742	0.857208	0.688606	0.516353	BMA stack	0-1
0.844291	0.582535	0.849001	0.680399	0.508146	BMA stack	0-1
0.847751	0.581559	0.848025	0.679423	0.50717	BMA stack	0-1
0.844291	0.583613	0.850079	0.681477	0.509224	BMA stack	0-1
0.847751	0.648469	0.867552	0.71972	0.566856	BMA stack	0-1
0.84083	0.590373	0.856839	0.688237	0.515984	BMA stack	0-1
0.844291	0.596489	0.862955	0.694353	0.5221	BMA stack	0-1
0.84083	0.590491	0.856957	0.688355	0.516102	BMA stack	0-1
0.847751	0.590457	0.856923	0.688321	0.516068	BMA stack	0-1
0.851211	0.651737	0.87082	0.722988	0.570124	BMA stack	0-1
0.844291	0.586968	0.853434	0.684832	0.512579	BMA stack	0-1
0.851211	0.640287	0.85937	0.711538	0.558674	BMA stack	0-1
0.844291	0.587155	0.853621	0.685019	0.512766	BMA stack	0-1
0.854671	0.640981	0.860064	0.712232	0.559368	BMA stack	0-1
0.84083	0.588021	0.854487	0.685885	0.513632	BMA stack	0-1
0.84083	0.590181	0.856647	0.688045	0.515792	BMA stack	0-1
0.83391	0.58832	0.854786	0.686184	0.513931	BMA stack	0-1
0.847751	0.597156	0.863622	0.69502	0.522767	BMA stack	0-1
0.847751	0.594709	0.861175	0.692573	0.52032	BMA stack	0-1
0.84083	0.581941	0.848407	0.679805	0.507552	BMA stack	0-1
0.847751	0.592161	0.858627	0.690025	0.517772	BMA stack	0-1
0.851211	0.581888	0.848354	0.679752	0.507499	BMA stack	0-1
0.844291	0.587092	0.853558	0.684956	0.512703	BMA stack	0-1
0.84083	0.580693	0.847159	0.678557	0.506304	BMA stack	0-1
0.844291	0.589265	0.855731	0.687129	0.514876	BMA stack	0-1
0.851211	0.637236	0.856319	0.708487	0.555623	BMA stack	0-1
0.84083	0.596004	0.86247	0.693868	0.521615	BMA stack	0-1
0.847751	0.585743	0.852209	0.683607	0.511354	BMA stack	0-1
0.84083	0.586526	0.852992	0.68439	0.512137	BMA stack	0-1
0.84083	0.586712	0.853178	0.684576	0.512323	BMA stack	0-1
0.847751	0.594838	0.861304	0.692702	0.520449	BMA stack	0-1
0.84083	0.586466	0.852932	0.68433	0.512077	BMA stack	0-1
0.84083	0.59467	0.861136	0.692534	0.520281	BMA stack	0-1
0.844291	0.638877	0.85796	0.710128	0.557264	BMA stack	0-1
0.83737	0.578866	0.845332	0.67673	0.504477	BMA stack	0-1
0.84083	0.590385	0.856851	0.688249	0.515996	BMA stack	0-1
0.851211	0.64933	0.868413	0.720581	0.567717	BMA stack	0-1
0.847751	0.58466	0.851126	0.682524	0.510271	BMA stack	0-1
0.84083	0.593372	0.859838	0.691236	0.518983	BMA stack	0-1
0.851211	0.649334	0.868417	0.720585	0.567721	BMA stack	0-1
0.844291	0.584856	0.851322	0.68272	0.510467	BMA stack	0-1
0.844291	0.654533	0.873616	0.725784	0.57292	BMA stack	0-1
0.847751	0.581654	0.84812	0.679518	0.507265	BMA stack	0-1
0.844291	0.582068	0.848534	0.679932	0.507679	BMA stack	0-1
0.844291	0.59624	0.862706	0.694104	0.521851	BMA stack	0-1
0.847751	0.644746	0.863829	0.715997	0.563133	BMA stack	0-1
0.844291	0.581922	0.848388	0.679786	0.507533	BMA stack	0-1
0.847751	0.653602	0.872685	0.724853	0.571989	BMA stack	0-1
0.844291	0.590198	0.856664	0.688062	0.515809	BMA stack	0-1
0.844291	0.586233	0.852699	0.684097	0.511844	BMA stack	0-1
0.847751	0.597418	0.863884	0.695282	0.523029	BMA stack	0-1
0.854671	0.650067	0.86915	0.721318	0.568454	BMA stack	0-1
0.844291	0.640275	0.859358	0.711526	0.558662	BMA stack	0-1
0.847751	0.589117	0.855583	0.686981	0.514728	BMA stack	0-1
0.847751	0.580488	0.846954	0.678352	0.506099	BMA stack	0-1
0.83737	0.588939	0.855405	0.686803	0.51455	BMA stack	0-1
0.844291	0.594256	0.860722	0.69212	0.519867	BMA stack	0-1
0.854671	0.638808	0.857891	0.710059	0.557195	BMA stack	0-1
0.844291	0.649799	0.868882	0.72105	0.568186	BMA stack	0-1
0.844291	0.587186	0.853652	0.68505	0.512797	BMA stack	0-1
0.851211	0.587374	0.85384	0.685238	0.512985	BMA stack	0-1
0.844291	0.649432	0.868515	0.720683	0.567819	BMA stack	0-1
0.847751	0.57887	0.845336	0.676734	0.504481	BMA stack	0-1
0.844291	0.589828	0.856294	0.687692	0.515439	BMA stack	0-1
0.83391	0.596625	0.863091	0.694489	0.522236	BMA stack	0-1
0.844291	0.644556	0.863639	0.715807	0.562943	BMA stack	0-1
0.854671	0.652803	0.871886	0.724054	0.57119	BMA stack	0-1
0.847751	0.588143	0.854609	0.686007	0.513754	BMA stack	0-1
0.847751	0.640131	0.859214	0.711382	0.558518	BMA stack	0-1
0.84083	0.593043	0.859509	0.690907	0.518654	BMA stack	0-1
0.83737	0.584693	0.851159	0.682557	0.510304	BMA stack	0-1
0.851211	0.644903	0.863986	0.716154	0.56329	BMA stack	0-1
0.851211	0.654829	0.873912	0.72608	0.573216	BMA stack	0-1
0.847751	0.646936	0.866019	0.718187	0.565323	BMA stack	0-1
0.83737	0.587357	0.853823	0.685221	0.512968	BMA stack	0-1
0.84083	0.583535	0.850001	0.681399	0.509146	BMA stack	0-1
0.854671	0.655915	0.874998	0.727166	0.574302	BMA stack	0-1
0.847751	0.637464	0.856547	0.708715	0.555851	BMA stack	0-1
0.847751	0.581676	0.848142	0.67954	0.507287	BMA stack	0-1
0.844291	0.597587	0.864053	0.695451	0.523198	BMA stack	0-1
0.844291	0.594807	0.861273	0.692671	0.520418	BMA stack	0-1
0.844291	0.596761	0.863227	0.694625	0.522372	BMA stack	0-1
0.84083	0.5977	0.864166	0.695564	0.523311	BMA stack	0-1
0.84083	0.649088	0.868171	0.720339	0.567475	BMA stack	0-1
0.844291	0.590378	0.856844	0.688242	0.515989	BMA stack	0-1
0.844291	0.58106	0.847526	0.678924	0.506671	BMA stack	0-1
0.83737	0.579181	0.845647	0.677045	0.504792	BMA stack	0-1
0.84083	0.588084	0.85455	0.685948	0.513695	BMA stack	0-1
0.844291	0.645567	0.86465	0.716818	0.563954	BMA stack	0-1
0.84083	0.638624	0.857707	0.709875	0.557011	BMA stack	0-1
0.847751	0.643753	0.862836	0.715004	0.56214	BMA stack	0-1
0.844291	0.650264	0.869347	0.721515	0.568651	BMA stack	0-1
0.847751	0.590144	0.85661	0.688008	0.515755	BMA stack	0-1
0.854671	0.64087	0.859953	0.712121	0.559257	BMA stack	0-1
0.844291	0.597119	0.863585	0.694983	0.52273	BMA stack	0-1
0.844291	0.585462	0.851928	0.683326	0.511073	BMA stack	0-1
0.83737	0.588062	0.854528	0.685926	0.513673	BMA stack	0-1
0.84083	0.591352	0.857818	0.689216	0.516963	BMA stack	0-1
0.84083	0.592275	0.858741	0.690139	0.517886	BMA stack	0-1
0.851211	0.582697	0.849163	0.680561	0.508308	BMA stack	0-1
0.844291	0.580131	0.846597	0.677995	0.505742	BMA stack	0-1
0.851211	0.649732	0.868815	0.720983	0.568119	BMA stack	0-1
0.847751	0.637439	0.856522	0.70869	0.555826	BMA stack	0-1
0.84083	0.58162	0.848086	0.679484	0.507231	BMA stack	0-1
0.83737	0.597906	0.864372	0.69577	0.523517	BMA stack	0-1
0.851211	0.582843	0.849309	0.680707	0.508454	BMA stack	0-1
0.83737	0.592982	0.859448	0.690846	0.518593	BMA stack	0-1
0.844291	0.581806	0.848272	0.67967	0.507417	BMA stack	0-1
0.844291	0.6377	0.856783	0.708951	0.556087	BMA stack	0-1
0.847751	0.58639	0.852856	0.684254	0.512001	BMA stack	0-1
0.84083	0.582934	0.8494	0.680798	0.508545	BMA stack	0-1
0.84083	0.582277	0.848743	0.680141	0.507888	BMA stack	0-1
0.847751	0.588355	0.854821	0.686219	0.513966	BMA stack	0-1
0.84083	0.589076	0.855542	0.68694	0.514687	BMA stack	0-1
0.844291	0.655347	0.87443	0.726598	0.573734	BMA stack	0-1
0.844291	0.654415	0.873498	0.725666	0.572802	BMA stack	0-1
0.844291	0.59599	0.862456	0.693854	0.521601	BMA stack	0-1
0.844291	0.57994	0.846406	0.677804	0.505551	BMA stack	0-1
0.844291	0.597453	0.863919	0.695317	0.523064	BMA stack	0-1
0.847751	0.580444	0.84691	0.678308	0.506055	BMA stack	0-1
0.847751	0.591645	0.858111	0.689509	0.517256	BMA stack	0-1
0.84083	0.597231	0.863697	0.695095	0.522842	BMA stack	0-1
0.844291	0.594933	0.861399	0.692797	0.520544	BMA stack	0-1
0.847751	0.598234	0.8647	0.696098	0.523845	BMA stack	0-1
0.83737	0.578331	0.844797	0.676195	0.503942	BMA stack	0-1
0.84083	0.592009	0.858475	0.689873	0.51762	BMA stack	0-1
0.83737	0.584143	0.850609	0.682007	0.509754	BMA stack	0-1
0.83737	0.591247	0.857713	0.689111	0.516858	BMA stack	0-1
0.847751	0.589254	0.85572	0.687118	0.514865	BMA stack	0-1
0.84083	0.596144	0.86261	0.694008	0.521755	BMA stack	0-1
0.84083	0.5951	0.861566	0.692964	0.520711	BMA stack	0-1
0.847751	0.586262	0.852728	0.684126	0.511873	BMA stack	0-1
0.847751	0.655493	0.874576	0.726744	0.57388	BMA stack	0-1
0.844291	0.582278	0.848744	0.680142	0.507889	BMA stack	0-1
0.844291	0.596055	0.862521	0.693919	0.521666	BMA stack	0-1
0.84083	0.592874	0.85934	0.690738	0.518485	BMA stack	0-1
0.847751	0.64103	0.860113	0.712281	0.559417	BMA stack	0-1
0.844291	0.594652	0.861118	0.692516	0.520263	BMA stack	0-1
0.851211	0.656376	0.875459	0.727627	0.574763	BMA stack	0-1
0.84083	0.590087	0.856553	0.687951	0.515698	BMA stack	0-1
0.84083	0.596302	0.862768	0.694166	0.521913	BMA stack	0-1
0.83737	0.595831	0.862297	0.693695	0.521442	BMA stack	0-1
0.847751	0.656599	0.875682	0.72785	0.574986	BMA stack	0-1
0.844291	0.579335	0.845801	0.677199	0.504946	BMA stack	0-1
0.844291	0.589273	0.855739	0.687137	0.514884	BMA stack	0-1
0.847751	0.597987	0.864453	0.695851	0.523598	BMA stack	0-1
0.84083	0.588423	0.854889	0.686287	0.514034	BMA stack	0-1
0.847751	0.649424	0.868507	0.720675	0.567811	BMA stack	0-1
0.847751	0.656015	0.875098	0.727266	0.574402	BMA stack	0-1
0.844291	0.586423	0.852889	0.684287	0.512034	BMA stack	0-1
0.847751	0.596966	0.863432	0.69483	0.522577	BMA stack	0-1
0.844291	0.587309	0.853775	0.685173	0.51292	BMA stack	0-1
0.84083	0.588377	0.854843	0.686241	0.513988	BMA stack	0-1
0.84083	0.640847	0.85993	0.712098	0.559234	BMA stack	0-1
0.847751	0.580289	0.846755	0.678153	0.5059	BMA stack	0-1
0.847751	0.595989	0.862455	0.693853	0.5216	BMA stack	0-1
0.84083	0.591973	0.858439	0.689837	0.517584	BMA stack	0-1
0.851211	0.647686	0.866769	0.718937	0.566073	BMA stack	0-1
0.847751	0.645676	0.864759	0.716927	0.564063	BMA stack	0-1
0.844291	0.595355	0.861821	0.693219	0.520966	BMA stack	0-1
0.847751	0.641651	0.860734	0.712902	0.560038	BMA stack	0-1
0.84083	0.585807	0.852273	0.683671	0.511418	BMA stack	0-1
0.84083	0.596433	0.862899	0.694297	0.522044	BMA stack	0-1
0.847751	0.591821	0.858287	0.689685	0.517432	BMA stack	0-1
0.844291	0.581875	0.848341	0.679739	0.507486	BMA stack	0-1
0.84083	0.596023	0.862489	0.693887	0.521634	BMA stack	0-1
0.844291	0.582166	0.848632	0.68003	0.507777	BMA stack	0-1
0.851211	0.64825	0.867333	0.719501	0.566637	BMA stack	0-1
0.83737	0.580632	0.847098	0.678496	0.506243	BMA stack	0-1
0.844291	0.595368	0.861834	0.693232	0.520979	BMA stack	0-1
0.844291	0.65351	0.872593	0.724761	0.571897	BMA stack	0-1
0.851211	0.64641	0.865493	0.717661	0.564797	BMA stack	0-1
0.84083	0.585139	0.851605	0.683003	0.51075	BMA stack	0-1
0.844291	0.580271	0.846737	0.678135	0.505882	BMA stack	0-1
0.84083	0.587487	0.853953	0.685351	0.513098	BMA stack	0-1
0.844291	0.578712	0.845178	0.676576	0.504323	BMA stack	0-1
0.851211	0.639991	0.859074	0.711242	0.558378	BMA stack	0-1
0.844291	0.589961	0.856427	0.687825	0.515572	BMA stack	0-1
0.844291	0.57921	0.845676	0.677074	0.504821	BMA stack	0-1
0.847751	0.595146	0.861612	0.69301	0.520757	BMA stack	0-1
0.847751	0.591361	0.857827	0.689225	0.516972	BMA stack	0-1
0.84083	0.586307	0.852773	0.684171	0.511918	BMA stack	0-1
0.847751	0.597046	0.863512	0.69491	0.522657	BMA stack	0-1
0.847751	0.638488	0.857571	0.709739	0.556875	BMA stack	0-1
0.83737	0.583368	0.849834	0.681232	0.508979	BMA stack	0-1
0.847751	0.643051	0.862134	0.714302	0.561438	BMA stack	0-1
0.851211	0.645065	0.864148	0.716316	0.563452	BMA stack	0-1
0.84083	0.589054	0.85552	0.686918	0.514665	BMA stack	0-1
0.844291	0.583384	0.84985	0.681248	0.508995	BMA stack	0-1
0.847751	0.643699	0.862782	0.71495	0.562086	BMA stack	0-1
0.847751	0.58775	0.854216	0.685614	0.513361	BMA stack	0-1
0.84083	0.578473	0.844939	0.676337	0.504084	BMA stack	0-1
0.844291	0.583078	0.849544	0.680942	0.508689	BMA stack	0-1
0.844291	0.594312	0.860778	0.692176	0.519923	BMA stack	0-1
0.83737	0.578644	0.84511	0.676508	0.504255	BMA stack	0-1
0.84083	0.59514	0.861606	0.693004	0.520751	BMA stack	0-1
0.851211	0.647087	0.86617	0.718338	0.565474	BMA stack	0-1
0.84083	0.578255	0.844721	0.676119	0.503866	BMA stack	0-1
0.844291	0.585906	0.852372	0.68377	0.511517	BMA stack	0-1
0.844291	0.590011	0.856477	0.687875	0.515622	BMA stack	0-1
0.851211	0.641737	0.86082	0.712988	0.560124	BMA stack	0-1
0.84083	0.587259	0.853725	0.685123	0.51287	BMA stack	0-1
0.83737	0.581095	0.847561	0.678959	0.506706	BMA stack	0-1
0.847751	0.59498	0.861446	0.692844	0.520591	BMA stack	0-1
0.844291	0.589151	0.855617	0.687015	0.514762	BMA stack	0-1
0.847751	0.580524	0.84699	0.678388	0.506135	BMA stack	0-1
0.851211	0.644168	0.863251	0.715419	0.562555	BMA stack	0-1
0.844291	0.596494	0.86296	0.694358	0.522105	BMA stack	0-1
0.847751	0.595922	0.862388	0.693786	0.521533	BMA stack	0-1
0.847751	0.597934	0.8644	0.695798	0.523545	BMA stack	0-1
0.847751	0.594614	0.86108	0.692478	0.520225	BMA stack	0-1
0.847751	0.596389	0.862855	0.694253	0.522	BMA stack	0-1
0.844291	0.589268	0.855734	0.687132	0.514879	BMA stack	0-1
0.84083	0.596572	0.863038	0.694436	0.522183	BMA stack	0-1
0.851211	0.655362	0.874445	0.726613	0.573749	BMA stack	0-1
0.847751	0.592569	0.859035	0.690433	0.51818	BMA stack	0-1
0.83737	0.594245	0.860711	0.692109	0.519856	BMA stack	0-1
0.84083	0.583404	0.84987	0.681268	0.509015	BMA stack	0-1
0.84083	0.589291	0.855757	0.687155	0.514902	BMA stack	0-1
0.84083	0.593733	0.860199	0.691597	0.519344	BMA stack	0-1
0.847751	0.590155	0.856621	0.688019	0.515766	BMA stack	0-1
0.844291	0.586533	0.852999	0.684397	0.512144	BMA stack	0-1
0.851211	0.595659	0.862125	0.693523	0.52127	BMA stack	0-1
0.84083	0.580472	0.846938	0.678336	0.506083	BMA stack	0-1
0.844291	0.581164	0.84763	0.679028	0.506775	BMA stack	0-1
0.84083	0.589378	0.855844	0.687242	0.514989	BMA stack	0-1
0.851211	0.648939	0.868022	0.72019	0.567326	BMA stack	0-1
0.83737	0.585178	0.851644	0.683042	0.510789	BMA stack	0-1
0.844291	0.587071	0.853537	0.684935	0.512682	BMA stack	0-1
0.847751	0.640403	0.859486	0.711654	0.55879	BMA stack	0-1
0.847751	0.644475	0.863558	0.715726	0.562862	BMA stack	0-1
0.847751	0.581708	0.848174	0.679572	0.507319	BMA stack	0-1
0.84083	0.597147	0.863613	0.695011	0.522758	BMA stack	0-1
0.84083	0.591431	0.857897	0.689295	0.517042	BMA stack	0-1
0.847751	0.640968	0.860051	0.712219	0.559355	BMA stack	0-1
0.844291	0.594666	0.861132	0.69253	0.520277	BMA stack	0-1
0.844291	0.589975	0.856441	0.687839	0.515586	BMA stack	0-1
0.84083	0.582711	0.849177	0.680575	0.508322	BMA stack	0-1
0.847751	0.643908	0.862991	0.715159	0.562295	BMA stack	0-1
0.844291	0.581377	0.847843	0.679241	0.506988	BMA stack	0-1
0.854671	0.641826	0.860909	0.713077	0.560213	BMA stack	0-1
0.844291	0.59209	0.858556	0.689954	0.517701	BMA stack	0-1
0.851211	0.651589	0.870672	0.72284	0.569976	BMA stack	0-1
0.844291	0.649407	0.86849	0.720658	0.567794	BMA stack	0-1
0.84083	0.594015	0.860481	0.691879	0.519626	BMA stack	0-1
0.847751	0.642851	0.861934	0.714102	0.561238	BMA stack	0-1
0.844291	0.580236	0.846702	0.6781	0.505847	BMA stack	0-1
0.84083	0.597106	0.863572	0.69497	0.522717	BMA stack	0-1
0.84083	0.582683	0.849149	0.680547	0.508294	BMA stack	0-1
0.847751	0.588854	0.85532	0.686718	0.514465	BMA stack	0-1
0.847751	0.64775	0.866833	0.719001	0.566137	BMA stack	0-1
0.847751	0.639033	0.858116	0.710284	0.55742	BMA stack	0-1
0.847751	0.648238	0.867321	0.719489	0.566625	BMA stack	0-1
0.83737	0.587078	0.853544	0.684942	0.512689	BMA stack	0-1
0.84083	0.583498	0.849964	0.681362	0.509109	BMA stack	0-1
0.847751	0.637746	0.856829	0.708997	0.556133	BMA stack	0-1
0.83737	0.583467	0.849933	0.681331	0.509078	BMA stack	0-1
0.847751	0.589466	0.855932	0.68733	0.515077	BMA stack	0-1
0.844291	0.579876	0.846342	0.67774	0.505487	BMA stack	0-1
0.84083	0.595354	0.86182	0.693218	0.520965	BMA stack	0-1
0.847751	0.6552	0.874283	0.726451	0.573587	BMA stack	0-1
0.847751	0.586421	0.852887	0.684285	0.512032	BMA stack	0-1
0.847751	0.585925	0.852391	0.683789	0.511536	BMA stack	0-1
0.84083	0.597531	0.863997	0.695395	0.523142	BMA stack	0-1
0.844291	0.593946	0.860412	0.69181	0.519557	BMA stack	0-1
0.84083	0.582588	0.849054	0.680452	0.508199	BMA stack	0-1
0.847751	0.591495	0.857961	0.689359	0.517106	BMA stack	0-1
0.84083	0.582027	0.848493	0.679891	0.507638	BMA stack	0-1
0.84083	0.591542	0.858008	0.689406	0.517153	BMA stack	0-1
0.847751	0.590307	0.856773	0.688171	0.515918	BMA stack	0-1
0.847751	0.589205	0.855671	0.687069	0.514816	BMA stack	0-1
0.847751	0.594447	0.860913	0.692311	0.520058	BMA stack	0-1
0.83737	0.597417	0.863883	0.695281	0.523028	BMA stack	0-1
0.847751	0.650399	0.869482	0.72165	0.568786	BMA stack	0-1
0.844291	0.588636	0.855102	0.6865	0.514247	BMA stack	0-1
0.844291	0.591903	0.858369	0.689767	0.517514	BMA stack	0-1
0.854671	0.644279	0.863362	0.71553	0.562666	BMA stack	0-1
0.844291	0.580968	0.847434	0.678832	0.506579	BMA stack	0-1
0.844291	0.585076	0.851542	0.68294	0.510687	BMA stack	0-1
0.847751	0.582789	0.849255	0.680653	0.5084	BMA stack	0-1
0.84083	0.595733	0.862199	0.693597	0.521344	BMA stack	0-1
0.84083	0.588094	0.85456	0.685958	0.513705	BMA stack	0-1
0.847751	0.594321	0.860787	0.692185	0.519932	BMA stack	0-1
0.844291	0.579438	0.845904	0.677302	0.505049	BMA stack	0-1
0.84083	0.585358	0.851824	0.683222	0.510969	BMA stack	0-1
0.847751	0.590661	0.857127	0.688525	0.516272	BMA stack	0-1
0.851211	0.637811	0.856894	0.709062	0.556198	BMA stack	0-1
0.844291	0.586856	0.853322	0.68472	0.512467	BMA stack	0-1
0.83737	0.598144	0.86461	0.696008	0.523755	BMA stack	0-1
0.844291	0.587323	0.853789	0.685187	0.512934	BMA stack	0-1
0.84083	0.583305	0.849771	0.681169	0.508916	BMA stack	0-1
0.844291	0.582215	0.848681	0.680079	0.507826	BMA stack	0-1
0.83737	0.593416	0.859882	0.69128	0.519027	BMA stack	0-1
0.847751	0.638946	0.858029	0.710197	0.557333	BMA stack	0-1
0.844291	0.583739	0.850205	0.681603	0.50935	BMA stack	0-1
0.844291	0.589627	0.856093	0.687491	0.515238	BMA stack	0-1
0.83737	0.5929	0.859366	0.690764	0.518511	BMA stack	0-1
0.84083	0.595791	0.862257	0.693655	0.521402	BMA stack	0-1
0.847751	0.584551	0.851017	0.682415	0.510162	BMA stack	0-1
0.844291	0.585971	0.852437	0.683835	0.511582	BMA stack	0-1
0.851211	0.646558	0.865641	0.717809	0.564945	BMA stack	0-1
0.84083	0.652188	0.871271	0.723439	0.570575	BMA stack	0-1
0.847751	0.593618	0.860084	0.691482	0.519229	BMA stack	0-1
0.844291	0.587515	0.853981	0.685379	0.513126	BMA stack	0-1
0.844291	0.591266	0.857732	0.68913	0.516877	BMA stack	0-1
0.847751	0.652738	0.871821	0.723989	0.571125	BMA stack	0-1
0.847751	0.58557	0.852036	0.683434	0.511181	BMA stack	0-1
0.847751	0.596768	0.863234	0.694632	0.522379	BMA stack	0-1
0.851211	0.656914	0.875997	0.728165	0.575301	BMA stack	0-1
0.847751	0.643905	0.862988	0.715156	0.562292	BMA stack	0-1
0.84083	0.596975	0.863441	0.694839	0.522586	BMA stack	0-1
0.83391	0.593996	0.860462	0.69186	0.519607	BMA stack	0-1
0.851211	0.65521	0.874293	0.726461	0.573597	BMA stack	0-1
0.844291	0.579467	0.845933	0.677331	0.505078	BMA stack	0-1
0.847751	0.592131	0.858597	0.689995	0.517742	BMA stack	0-1
0.847751	0.596719	0.863185	0.694583	0.52233	BMA stack	0-1
0.844291	0.583057	0.849523	0.680921	0.508668	BMA stack	0-1
0.847751	0.579612	0.846078	0.677476	0.505223	BMA stack	0-1
0.844291	0.592743	0.859209	0.690607	0.518354	BMA stack	0-1
0.847751	0.582415	0.848881	0.680279	0.508026	BMA stack	0-1
0.84083	0.597773	0.864239	0.695637	0.523384	BMA stack	0-1
0.847751	0.640011	0.859094	0.711262	0.558398	BMA stack	0-1
0.847751	0.592406	0.858872	0.69027	0.518017	BMA stack	0-1
0.844291	0.584669	0.851135	0.682533	0.51028	BMA stack	0-1
0.844291	0.589188	0.855654	0.687052	0.514799	BMA stack	0-1
0.847751	0.582822	0.849288	0.680686	0.508433	BMA stack	0-1
0.851211	0.645235	0.864318	0.716486	0.563622	BMA stack	0-1
0.84083	0.586693	0.853159	0.684557	0.512304	BMA stack	0-1
0.851211	0.59411	0.860576	0.691974	0.519721	BMA stack	0-1
0.844291	0.590078	0.856544	0.687942	0.515689	BMA stack	0-1
0.84083	0.580357	0.846823	0.678221	0.505968	BMA stack	0-1
0.847751	0.584202	0.850668	0.682066	0.509813	BMA stack	0-1
0.83737	0.594515	0.860981	0.692379	0.520126	BMA stack	0-1
0.84083	0.58034	0.846806	0.678204	0.505951	BMA stack	0-1
0.847751	0.653745	0.872828	0.724996	0.572132	BMA stack	0-1
0.847751	0.591283	0.857749	0.689147	0.516894	BMA stack	0-1
0.847751	0.639596	0.858679	0.710847	0.557983	BMA stack	0-1
0.84083	0.58575	0.852216	0.683614	0.511361	BMA stack	0-1
0.84083	0.585984	0.85245	0.683848	0.511595	BMA stack	0-1
0.851211	0.644084	0.863167	0.715335	0.562471	BMA stack	0-1
0.844291	0.59256	0.859026	0.690424	0.518171	BMA stack	0-1
0.83737	0.589421	0.855887	0.687285	0.515032	BMA stack	0-1
0.84083	0.584557	0.851023	0.682421	0.510168	BMA stack	0-1
0.844291	0.588637	0.855103	0.686501	0.514248	BMA stack	0-1
0.847751	0.650437	0.86952	0.721688	0.568824	BMA stack	0-1
0.847751	0.596018	0.862484	0.693882	0.521629	BMA stack	0-1
0.844291	0.595333	0.861799	0.693197	0.520944	BMA stack	0-1
0.847751	0.586804	0.85327	0.684668	0.512415	BMA stack	0-1
0.847751	0.656136	0.875219	0.727387	0.574523	BMA stack	0-1
0.854671	0.640081	0.859164	0.711332	0.558468	BMA stack	0-1
0.851211	0.594435	0.860901	0.692299	0.520046	BMA stack	0-1
0.84083	0.582371	0.848837	0.680235	0.507982	BMA stack	0-1
0.851211	0.651088	0.870171	0.722339	0.569475	BMA stack	0-1
0.844291	0.582727	0.849193	0.680591	0.508338	BMA stack	0-1
0.83391	0.585294	0.85176	0.683158	0.510905	BMA stack	0-1
0.84083	0.594688	0.861154	0.692552	0.520299	BMA stack	0-1
0.847751	0.637774	0.856857	0.709025	0.556161	BMA stack	0-1
0.844291	0.593289	0.859755	0.691153	0.5189	BMA stack	0-1
0.847751	0.580499	0.846965	0.678363	0.50611	BMA stack	0-1
0.847751	0.651968	0.871051	0.723219	0.570355	BMA stack	0-1
0.851211	0.645133	0.864216	0.716384	0.56352	BMA stack	0-1
0.844291	0.586238	0.852704	0.684102	0.511849	BMA stack	0-1
0.851211	0.586401	0.852867	0.684265	0.512012	BMA stack	0-1
0.844291	0.590829	0.857295	0.688693	0.51644	BMA stack	0-1
0.844291	0.587804	0.85427	0.685668	0.513415	BMA stack	0-1
0.847751	0.640256	0.859339	0.711507	0.558643	BMA stack	0-1
0.84083	0.584513	0.850979	0.682377	0.510124	BMA stack	0-1
0.84083	0.581846	0.848312	0.67971	0.507457	BMA stack	0-1
0.851211	0.65026	0.869343	0.721511	0.568647	BMA stack	0-1
0.83737	0.592976	0.859442	0.69084	0.518587	BMA stack	0-1
0.844291	0.581605	0.848071	0.679469	0.507216	BMA stack	0-1
0.84083	0.598073	0.864539	0.695937	0.523684	BMA stack	0-1
0.851211	0.638646	0.857729	0.709897	0.557033	BMA stack	0-1
0.84083	0.58665	0.853116	0.684514	0.512261	BMA stack	0-1
0.851211	0.657047	0.87613	0.728298	0.575434	BMA stack	0-1
0.844291	0.590589	0.857055	0.688453	0.5162	BMA stack	0-1
0.844291	0.591159	0.857625	0.689023	0.51677	BMA stack	0-1
0.847751	0.646261	0.865344	0.717512	0.564648	BMA stack	0-1
0.854671	0.654001	0.873084	0.725252	0.572388	BMA stack	0-1
0.844291	0.579263	0.845729	0.677127	0.504874	BMA stack	0-1
0.844291	0.585972	0.852438	0.683836	0.511583	BMA stack	0-1
0.847751	0.641519	0.860602	0.71277	0.559906	BMA stack	0-1
0.847751	0.598108	0.864574	0.695972	0.523719	BMA stack	0-1
0.844291	0.583744	0.85021	0.681608	0.509355	BMA stack	0-1
0.851211	0.650178	0.869261	0.721429	0.568565	BMA stack	0-1
0.84083	0.582994	0.84946	0.680858	0.508605	BMA stack	0-1
0.844291	0.589329	0.855795	0.687193	0.51494	BMA stack	0-1
0.84083	0.59569	0.862156	0.693554	0.521301	BMA stack	0-1
0.84083	0.590913	0.857379	0.688777	0.516524	BMA stack	0-1
0.847751	0.584478	0.850944	0.682342	0.510089	BMA stack	0-1
0.847751	0.581968	0.848434	0.679832	0.507579	BMA stack	0-1
0.844291	0.583096	0.849562	0.68096	0.508707	BMA stack	0-1
0.84083	0.596808	0.863274	0.694672	0.522419	BMA stack	0-1
0.844291	0.593173	0.859639	0.691037	0.518784	BMA stack	0-1
0.84083	0.581284	0.84775	0.679148	0.506895	BMA stack	0-1
0.847751	0.587397	0.853863	0.685261	0.513008	BMA stack	0-1
0.844291	0.588928	0.855394	0.686792	0.514539	BMA stack	0-1
0.84083	0.587468	0.853934	0.685332	0.513079	BMA stack	0-1
0.83737	0.578571	0.845037	0.676435	0.504182	BMA stack	0-1
0.851211	0.579579	0.846045	0.677443	0.50519	BMA stack	0-1
0.83737	0.584113	0.850579	0.681977	0.509724	BMA stack	0-1
0.851211	0.589334	0.8558	0.687198	0.514945	BMA stack	0-1
0.847751	0.58858	0.855046	0.686444	0.514191	BMA stack	0-1
0.844291	0.582566	0.849032	0.68043	0.508177	BMA stack	0-1
0.851211	0.650069	0.869152	0.72132	0.568456	BMA stack	0-1
0.84083	0.584198	0.850664	0.682062	0.509809	BMA stack	0-1
0.83737	0.585795	0.852261	0.683659	0.511406	BMA stack	0-1
0.844291	0.582078	0.848544	0.679942	0.507689	BMA stack	0-1
0.847751	0.641457	0.86054	0.712708	0.559844	BMA stack	0-1
0.84083	0.584446	0.850912	0.68231	0.510057	BMA stack	0-1
0.844291	0.582565	0.849031	0.680429	0.508176	BMA stack	0-1
0.847751	0.637747	0.85683	0.708998	0.556134	BMA stack	0-1
0.844291	0.585453	0.851919	0.683317	0.511064	BMA stack	0-1
0.844291	0.586874	0.85334	0.684738	0.512485	BMA stack	0-1
0.84083	0.591462	0.857928	0.689326	0.517073	BMA stack	0-1
0.847751	0.58294	0.849406	0.680804	0.508551	BMA stack	0-1
0.847751	0.59663	0.863096	0.694494	0.522241	BMA stack	0-1
0.844291	0.596474	0.86294	0.694338	0.522085	BMA stack	0-1
0.84083	0.594391	0.860857	0.692255	0.520002	BMA stack	0-1
0.844291	0.590898	0.857364	0.688762	0.516509	BMA stack	0-1
0.844291	0.592644	0.85911	0.690508	0.518255	BMA stack	0-1
0.83737	0.595705	0.862171	0.693569	0.521316	BMA stack	0-1
0.844291	0.579748	0.846214	0.677612	0.505359	BMA stack	0-1
0.847751	0.590136	0.856602	0.688	0.515747	BMA stack	0-1
0.844291	0.597021	0.863487	0.694885	0.522632	BMA stack	0-1
0.847751	0.585551	0.852017	0.683415	0.511162	BMA stack	0-1
0.854671	0.645388	0.864471	0.716639	0.563775	BMA stack	0-1
0.844291	0.580486	0.846952	0.67835	0.506097	BMA stack	0-1
0.83737	0.595401	0.861867	0.693265	0.521012	BMA stack	0-1
0.844291	0.587415	0.853881	0.685279	0.513026	BMA stack	0-1
0.84083	0.592112	0.858578	0.689976	0.517723	BMA stack	0-1
0.847751	0.652005	0.871088	0.723256	0.570392	BMA stack	0-1
0.854671	0.651076	0.870159	0.722327	0.569463	BMA stack	0-1
0.851211	0.587395	0.853861	0.685259	0.513006	BMA stack	0-1
0.844291	0.585191	0.851657	0.683055	0.510802	BMA stack	0-1
0.844291	0.589579	0.856045	0.687443	0.51519	BMA stack	0-1
0.844291	0.590331	0.856797	0.688195	0.515942	BMA stack	0-1
0.844291	0.586075	0.852541	0.683939	0.511686	BMA stack	0-1
0.851211	0.652906	0.871989	0.724157	0.571293	BMA stack	0-1
0.854671	0.650932	0.870015	0.722183	0.569319	BMA stack	0-1
0.847751	0.594317	0.860783	0.692181	0.519928	BMA stack	0-1
0.84083	0.579202	0.845668	0.677066	0.504813	BMA stack	0-1
0.851211	0.64292	0.862003	0.714171	0.561307	BMA stack	0-1
0.851211	0.655321	0.874404	0.726572	0.573708	BMA stack	0-1
0.847751	0.594295	0.860761	0.692159	0.519906	BMA stack	0-1
0.851211	0.65589	0.874973	0.727141	0.574277	BMA stack	0-1
0.84083	0.580394	0.84686	0.678258	0.506005	BMA stack	0-1
0.84083	0.584012	0.850478	0.681876	0.509623	BMA stack	0-1
0.847751	0.644361	0.863444	0.715612	0.562748	BMA stack	0-1
0.847751	0.57903	0.845496	0.676894	0.504641	BMA stack	0-1
0.847751	0.59346	0.859926	0.691324	0.519071	BMA stack	0-1
0.84083	0.59584	0.862306	0.693704	0.521451	BMA stack	0-1
0.854671	0.646328	0.865411	0.717579	0.564715	BMA stack	0-1
0.84083	0.582033	0.848499	0.679897	0.507644	BMA stack	0-1
0.844291	0.594094	0.86056	0.691958	0.519705	BMA stack	0-1
0.84083	0.595145	0.861611	0.693009	0.520756	BMA stack	0-1
0.844291	0.597064	0.86353	0.694928	0.522675	BMA stack	0-1
0.851211	0.650325	0.869408	0.721576	0.568712	BMA stack	0-1
0.84083	0.586827	0.853293	0.684691	0.512438	BMA stack	0-1
0.84083	0.579071	0.845537	0.676935	0.504682	BMA stack	0-1
0.83737	0.584166	0.850632	0.68203	0.509777	BMA stack	0-1
0.83391	0.579709	0.846175	0.677573	0.50532	BMA stack	0-1
0.84083	0.58879	0.855256	0.686654	0.514401	BMA stack	0-1
0.851211	0.596375	0.862841	0.694239	0.521986	BMA stack	0-1
0.84083	0.585031	0.851497	0.682895	0.510642	BMA stack	0-1
0.847751	0.590722	0.857188	0.688586	0.516333	BMA stack	0-1
0.847751	0.594429	0.860895	0.692293	0.52004	BMA stack	0-1
0.847751	0.578405	0.844871	0.676269	0.504016	BMA stack	0-1
0.844291	0.596676	0.863142	0.69454	0.522287	BMA stack	0-1
0.847751	0.654575	0.873658	0.725826	0.572962	BMA stack	0-1
0.844291	0.65403	0.873113	0.725281	0.572417	BMA stack	0-1
0.844291	0.59476	0.861226	0.692624	0.520371	BMA stack	0-1
0.851211	0.652096	0.871179	0.723347	0.570483	BMA stack	0-1
0.84083	0.588103	0.854569	0.685967	0.513714	BMA stack	0-1
0.844291	0.579022	0.845488	0.676886	0.504633	BMA stack	0-1
0.844291	0.583118	0.849584	0.680982	0.508729	BMA stack	0-1
0.83737	0.595752	0.862218	0.693616	0.521363	BMA stack	0-1
0.84083	0.588774	0.85524	0.686638	0.514385	BMA stack	0-1
0.844291	0.597291	0.863757	0.695155	0.522902	BMA stack	0-1
0.847751	0.578344	0.84481	0.676208	0.503955	BMA stack	0-1
0.854671	0.63836	0.857443	0.709611	0.556747	BMA stack	0-1
0.847751	0.594325	0.860791	0.692189	0.519936	BMA stack	0-1
0.844291	0.591017	0.857483	0.688881	0.516628	BMA stack	0-1
0.844291	0.588615	0.855081	0.686479	0.514226	BMA stack	0-1
0.83737	0.582273	0.848739	0.680137	0.507884	BMA stack	0-1
0.847751	0.589781	0.856247	0.687645	0.515392	BMA stack	0-1
0.84083	0.58902	0.855486	0.686884	0.514631	BMA stack	0-1
0.84083	0.592554	0.85902	0.690418	0.518165	BMA stack	0-1
0.844291	0.596296	0.862762	0.69416	0.521907	BMA stack	0-1
0.844291	0.589474	0.85594	0.687338	0.515085	BMA stack	0-1
0.84083	0.578824	0.84529	0.676688	0.504435	BMA stack	0-1
0.844291	0.57886	0.845326	0.676724	0.504471	BMA stack	0-1
0.847751	0.581476	0.847942	0.67934	0.507087	BMA stack	0-1
0.847751	0.649312	0.868395	0.720563	0.567699	BMA stack	0-1
0.844291	0.5802	0.846666	0.678064	0.505811	BMA stack	0-1
0.83737	0.596026	0.862492	0.69389	0.521637	BMA stack	0-1
0.847751	0.590341	0.856807	0.688205	0.515952	BMA stack	0-1
0.844291	0.584518	0.850984	0.682382	0.510129	BMA stack	0-1
0.844291	0.59	0.856466	0.687864	0.515611	BMA stack	0-1
0.847751	0.647935	0.867018	0.719186	0.566322	BMA stack	0-1
0.854671	0.639054	0.858137	0.710305	0.557441	BMA stack	0-1
0.83737	0.594715	0.861181	0.692579	0.520326	BMA stack	0-1
0.844291	0.597564	0.86403	0.695428	0.523175	BMA stack	0-1
0.844291	0.58807	0.854536	0.685934	0.513681	BMA stack	0-1
0.844291	0.590974	0.85744	0.688838	0.516585	BMA stack	0-1
0.84083	0.585326	0.851792	0.68319	0.510937	BMA stack	0-1
0.847751	0.646795	0.865878	0.718046	0.565182	BMA stack	0-1
0.844291	0.593006	0.859472	0.69087	0.518617	BMA stack	0-1
0.851211	0.648951	0.868034	0.720202	0.567338	BMA stack	0-1
0.844291	0.580372	0.846838	0.678236	0.505983	BMA stack	0-1
0.847751	0.593107	0.859573	0.690971	0.518718	BMA stack	0-1
0.83737	0.586734	0.8532	0.684598	0.512345	BMA stack	0-1
0.847751	0.579302	0.845768	0.677166	0.504913	BMA stack	0-1
0.84083	0.655786	0.874869	0.727037	0.574173	BMA stack	0-1
0.847751	0.587424	0.85389	0.685288	0.513035	BMA stack	0-1
0.844291	0.63738	0.856463	0.708631	0.555767	BMA stack	0-1
0.84083	0.59717	0.863636	0.695034	0.522781	BMA stack	0-1
0.84083	0.598131	0.864597	0.695995	0.523742	BMA stack	0-1
0.847751	0.648326	0.867409	0.719577	0.566713	BMA stack	0-1
0.851211	0.588592	0.855058	0.686456	0.514203	BMA stack	0-1
0.83737	0.59676	0.863226	0.694624	0.522371	BMA stack	0-1
0.851211	0.652722	0.871805	0.723973	0.571109	BMA stack	0-1
0.847751	0.645187	0.86427	0.716438	0.563574	BMA stack	0-1
0.847751	0.647733	0.866816	0.718984	0.56612	BMA stack	0-1
0.84083	0.579174	0.84564	0.677038	0.504785	BMA stack	0-1
0.847751	0.594972	0.861438	0.692836	0.520583	BMA stack	0-1
0.844291	0.593343	0.859809	0.691207	0.518954	BMA stack	0-1
0.854671	0.655242	0.874325	0.726493	0.573629	BMA stack	0-1
0.854671	0.643046	0.862129	0.714297	0.561433	BMA stack	0-1
0.847751	0.64418	0.863263	0.715431	0.562567	BMA stack	0-1
0.844291	0.594161	0.860627	0.692025	0.519772	BMA stack	0-1
0.851211	0.644115	0.863198	0.715366	0.562502	BMA stack	0-1
0.847751	0.593961	0.860427	0.691825	0.519572	BMA stack	0-1
0.844291	0.588276	0.854742	0.68614	0.513887	BMA stack	0-1
0.847751	0.585427	0.851893	0.683291	0.511038	BMA stack	0-1
0.844291	0.581732	0.848198	0.679596	0.507343	BMA stack	0-1
0.847751	0.638079	0.857162	0.70933	0.556466	BMA stack	0-1
0.851211	0.579412	0.845878	0.677276	0.505023	BMA stack	0-1
0.844291	0.581964	0.84843	0.679828	0.507575	BMA stack	0-1
0.844291	0.580973	0.847439	0.678837	0.506584	BMA stack	0-1
0.844291	0.641406	0.860489	0.712657	0.559793	BMA stack	0-1
0.844291	0.593077	0.859543	0.690941	0.518688	BMA stack	0-1
0.84083	0.589358	0.855824	0.687222	0.514969	BMA stack	0-1
0.844291	0.650951	0.870034	0.722202	0.569338	BMA stack	0-1
0.847751	0.590066	0.856532	0.68793	0.515677	BMA stack	0-1
0.84083	0.579329	0.845795	0.677193	0.50494	BMA stack	0-1
0.83737	0.579897	0.846363	0.677761	0.505508	BMA stack	0-1
0.844291	0.579142	0.845608	0.677006	0.504753	BMA stack	0-1
0.84083	0.585671	0.852137	0.683535	0.511282	BMA stack	0-1
0.844291	0.58249	0.848956	0.680354	0.508101	BMA stack	0-1
0.83737	0.590666	0.857132	0.68853	0.516277	BMA stack	0-1
0.847751	0.586121	0.852587	0.683985	0.511732	BMA stack	0-1
0.84083	0.586925	0.853391	0.684789	0.512536	BMA stack	0-1
0.84083	0.596977	0.863443	0.694841	0.522588	BMA stack	0-1
0.844291	0.58946	0.855926	0.687324	0.515071	BMA stack	0-1
0.84083	0.594789	0.861255	0.692653	0.5204	BMA stack	0-1
0.844291	0.588164	0.85463	0.686028	0.513775	BMA stack	0-1
0.83737	0.590689	0.857155	0.688553	0.5163	BMA stack	0-1
0.844291	0.583929	0.850395	0.681793	0.50954	BMA stack	0-1
0.847751	0.593995	0.860461	0.691859	0.519606	BMA stack	0-1
0.844291	0.65291	0.871993	0.724161	0.571297	BMA stack	0-1
0.847751	0.58315	0.849616	0.681014	0.508761	BMA stack	0-1
0.851211	0.642787	0.86187	0.714038	0.561174	BMA stack	0-1
0.851211	0.592842	0.859308	0.690706	0.518453	BMA stack	0-1
0.83737	0.596365	0.862831	0.694229	0.521976	BMA stack	0-1
0.84083	0.579767	0.846233	0.677631	0.505378	BMA stack	0-1
0.844291	0.651563	0.870646	0.722814	0.56995	BMA stack	0-1
0.844291	0.593509	0.859975	0.691373	0.51912	BMA stack	0-1
0.844291	0.590529	0.856995	0.688393	0.51614	BMA stack	0-1
0.84083	0.586071	0.852537	0.683935	0.511682	BMA stack	0-1
0.83737	0.595452	0.861918	0.693316	0.521063	BMA stack	0-1
0.847751	0.638162	0.857245	0.709413	0.556549	BMA stack	0-1
0.844291	0.584742	0.851208	0.682606	0.510353	BMA stack	0-1
0.851211	0.640409	0.859492	0.71166	0.558796	BMA stack	0-1
0.847751	0.647823	0.866906	0.719074	0.56621	BMA stack	0-1
0.84083	0.584788	0.851254	0.682652	0.510399	BMA stack	0-1
0.844291	0.588654	0.85512	0.686518	0.514265	BMA stack	0-1
0.84083	0.592092	0.858558	0.689956	0.517703	BMA stack	0-1
0.844291	0.582116	0.848582	0.67998	0.507727	BMA stack	0-1
0.844291	0.587338	0.853804	0.685202	0.512949	BMA stack	0-1
0.847751	0.648401	0.867484	0.719652	0.566788	BMA stack	0-1
0.851211	0.63928	0.858363	0.710531	0.557667	BMA stack	0-1
0.844291	0.585132	0.851598	0.682996	0.510743	BMA stack	0-1
0.847751	0.654997	0.87408	0.726248	0.573384	BMA stack	0-1
0.84083	0.598024	0.86449	0.695888	0.523635	BMA stack	0-1
0.847751	0.580718	0.847184	0.678582	0.506329	BMA stack	0-1
0.844291	0.586199	0.852665	0.684063	0.51181	BMA stack	0-1
0.83737	0.579692	0.846158	0.677556	0.505303	BMA stack	0-1
0.84083	0.597352	0.863818	0.695216	0.522963	BMA stack	0-1
0.84083	0.587993	0.854459	0.685857	0.513604	BMA stack	0-1
0.84083	0.591521	0.857987	0.689385	0.517132	BMA stack	0-1
0.847751	0.637445	0.856528	0.708696	0.555832	BMA stack	0-1
0.84083	0.588703	0.855169	0.686567	0.514314	BMA stack	0-1
0.847751	0.640728	0.859811	0.711979	0.559115	BMA stack	0-1
0.83737	0.596738	0.863204	0.694602	0.522349	BMA stack	0-1
0.83737	0.597501	0.863967	0.695365	0.523112	BMA stack	0-1
0.847751	0.647813	0.866896	0.719064	0.5662	BMA stack	0-1
0.847751	0.655676	0.874759	0.726927	0.574063	BMA stack	0-1
0.851211	0.649879	0.868962	0.72113	0.568266	BMA stack	0-1
0.83391	0.580491	0.846957	0.678355	0.506102	BMA stack	0-1
0.84083	0.640952	0.860035	0.712203	0.559339	BMA stack	0-1
0.847751	0.653509	0.872592	0.72476	0.571896	BMA stack	0-1
0.84083	0.581712	0.848178	0.679576	0.507323	BMA stack	0-1
0.84083	0.591057	0.857523	0.688921	0.516668	BMA stack	0-1
0.847751	0.581159	0.847625	0.679023	0.50677	BMA stack	0-1
0.83737	0.580026	0.846492	0.67789	0.505637	BMA stack	0-1
0.844291	0.593743	0.860209	0.691607	0.519354	BMA stack	0-1
0.83737	0.592856	0.859322	0.69072	0.518467	BMA stack	0-1
0.84083	0.594547	0.861013	0.692411	0.520158	BMA stack	0-1
0.84083	0.592589	0.859055	0.690453	0.5182	BMA stack	0-1
0.847751	0.589067	0.855533	0.686931	0.514678	BMA stack	0-1
0.83737	0.580563	0.847029	0.678427	0.506174	BMA stack	0-1
0.844291	0.591972	0.858438	0.689836	0.517583	BMA stack	0-1
0.847751	0.654233	0.873316	0.725484	0.57262	BMA stack	0-1
0.851211	0.595666	0.862132	0.69353	0.521277	BMA stack	0-1
0.851211	0.65665	0.875733	0.727901	0.575037	BMA stack	0-1
0.83737	0.591299	0.857765	0.689163	0.51691	BMA stack	0-1
0.844291	0.583109	0.849575	0.680973	0.50872	BMA stack	0-1
0.847751	0.641836	0.860919	0.713087	0.560223	BMA stack	0-1
0.851211	0.639383	0.858466	0.710634	0.55777	BMA stack	0-1
0.854671	0.650199	0.869282	0.72145	0.568586	BMA stack	0-1
0.847751	0.639573	0.858656	0.710824	0.55796	BMA stack	0-1
0.83737	0.593335	0.859801	0.691199	0.518946	BMA stack	0-1
0.844291	0.584	0.850466	0.681864	0.509611	BMA stack	0-1
0.847751	0.581141	0.847607	0.679005	0.506752	BMA stack	0-1
0.851211	0.654972	0.874055	0.726223	0.573359	BMA stack	0-1
0.847751	0.581342	0.847808	0.679206	0.506953	BMA stack	0-1
0.847751	0.589778	0.856244	0.687642	0.515389	BMA stack	0-1
0.844291	0.593023	0.859489	0.690887	0.518634	BMA stack	0-1
0.851211	0.642104	0.861187	0.713355	0.560491	BMA stack	0-1
0.844291	0.591996	0.858462	0.68986	0.517607	BMA stack	0-1
0.84083	0.5909	0.857366	0.688764	0.516511	BMA stack	0-1
0.844291	0.586835	0.853301	0.684699	0.512446	BMA stack	0-1
0.844291	0.640864	0.859947	0.712115	0.559251	BMA stack	0-1
0.844291	0.591493	0.857959	0.689357	0.517104	BMA stack	0-1
0.844291	0.587953	0.854419	0.685817	0.513564	BMA stack	0-1
0.851211	0.655573	0.874656	0.726824	0.57396	BMA stack	0-1
0.851211	0.583112	0.849578	0.680976	0.508723	BMA stack	0-1
0.844291	0.593712	0.860178	0.691576	0.519323	BMA stack	0-1
0.844291	0.587829	0.854295	0.685693	0.51344	BMA stack	0-1
0.851211	0.588746	0.855212	0.68661	0.514357	BMA stack	0-1
0.84083	0.595178	0.861644	0.693042	0.520789	BMA stack	0-1
0.844291	0.646317	0.8654	0.717568	0.564704	BMA stack	0-1
0.844291	0.585066	0.851532	0.68293	0.510677	BMA stack	0-1
0.844291	0.591422	0.857888	0.689286	0.517033	BMA stack	0-1
0.84083	0.58011	0.846576	0.677974	0.505721	BMA stack	0-1
0.844291	0.65063	0.869713	0.721881	0.569017	BMA stack	0-1
0.84083	0.587594	0.85406	0.685458	0.513205	BMA stack	0-1
0.847751	0.656582	0.875665	0.727833	0.574969	BMA stack	0-1
0.83737	0.57899	0.845456	0.676854	0.504601	BMA stack	0-1
0.84083	0.586906	0.853372	0.68477	0.512517	BMA stack	0-1
0.847751	0.596514	0.86298	0.694378	0.522125	BMA stack	0-1
0.847751	0.647325	0.866408	0.718576	0.565712	BMA stack	0-1
0.847751	0.593156	0.859622	0.69102	0.518767	BMA stack	0-1
0.847751	0.643656	0.862739	0.714907	0.562043	BMA stack	0-1
0.847751	0.641186	0.860269	0.712437	0.559573	BMA stack	0-1
0.84083	0.579306	0.845772	0.67717	0.504917	BMA stack	0-1
0.847751	0.587114	0.85358	0.684978	0.512725	BMA stack	0-1
0.844291	0.582014	0.84848	0.679878	0.507625	BMA stack	0-1
0.847751	0.592519	0.858985	0.690383	0.51813	BMA stack	0-1
0.847751	0.642016	0.861099	0.713267	0.560403	BMA stack	0-1
0.844291	0.579613	0.846079	0.677477	0.505224	BMA stack	0-1
0.851211	0.587122	0.853588	0.684986	0.512733	BMA stack	0-1
0.83737	0.583258	0.849724	0.681122	0.508869	BMA stack	0-1
0.847751	0.653977	0.87306	0.725228	0.572364	BMA stack	0-1
0.84083	0.579278	0.845744	0.677142	0.504889	BMA stack	0-1
0.851211	0.644948	0.864031	0.716199	0.563335	BMA stack	0-1
0.84083	0.597597	0.864063	0.695461	0.523208	BMA stack	0-1
0.844291	0.597536	0.864002	0.6954	0.523147	BMA stack	0-1
0.847751	0.582299	0.848765	0.680163	0.50791	BMA stack	0-1
0.844291	0.595465	0.861931	0.693329	0.521076	BMA stack	0-1
0.847751	0.580124	0.84659	0.677988	0.505735	BMA stack	0-1
0.847751	0.579235	0.845701	0.677099	0.504846	BMA stack	0-1
0.844291	0.582423	0.848889	0.680287	0.508034	BMA stack	0-1
0.847751	0.643891	0.862974	0.715142	0.562278	BMA stack	0-1
0.851211	0.589029	0.855495	0.686893	0.51464	BMA stack	0-1
0.84083	0.578762	0.845228	0.676626	0.504373	BMA stack	0-1
0.844291	0.586171	0.852637	0.684035	0.511782	BMA stack	0-1
0.84083	0.595247	0.861713	0.693111	0.520858	BMA stack	0-1
0.844291	0.588944	0.85541	0.686808	0.514555	BMA stack	0-1
0.844291	0.589346	0.855812	0.68721	0.514957	BMA stack	0-1
0.84083	0.588849	0.855315	0.686713	0.51446	BMA stack	0-1
0.83737	0.589063	0.855529	0.686927	0.514674	BMA stack	0-1
0.847751	0.594785	0.861251	0.692649	0.520396	BMA stack	0-1
0.844291	0.582182	0.848648	0.680046	0.507793	BMA stack	0-1
0.847751	0.643636	0.862719	0.714887	0.562023	BMA stack	0-1
0.84083	0.592023	0.858489	0.689887	0.517634	BMA stack	0-1
0.847751	0.646344	0.865427	0.717595	0.564731	BMA stack	0-1
0.83737	0.592284	0.85875	0.690148	0.517895	BMA stack	0-1
0.851211	0.596188	0.862654	0.694052	0.521799	BMA stack	0-1
0.83391	0.58963	0.856096	0.687494	0.515241	BMA stack	0-1
0.851211	0.640637	0.85972	0.711888	0.559024	BMA stack	0-1
0.844291	0.578929	0.845395	0.676793	0.50454	BMA stack	0-1
0.844291	0.593486	0.859952	0.69135	0.519097	BMA stack	0-1
0.83737	0.589675	0.856141	0.687539	0.515286	BMA stack	0-1
0.851211	0.646605	0.865688	0.717856	0.564992	BMA stack	0-1
0.854671	0.655289	0.874372	0.72654	0.573676	BMA stack	0-1
0.851211	0.653547	0.87263	0.724798	0.571934	BMA stack	0-1
0.84083	0.587067	0.853533	0.684931	0.512678	BMA stack	0-1
0.84083	0.587327	0.853793	0.685191	0.512938	BMA stack	0-1
0.847751	0.65279	0.871873	0.724041	0.571177	BMA stack	0-1
0.844291	0.593061	0.859527	0.690925	0.518672	BMA stack	0-1
0.851211	0.651929	0.871012	0.72318	0.570316	BMA stack	0-1
0.84083	0.593331	0.859797	0.691195	0.518942	BMA stack	0-1
0.847751	0.639313	0.858396	0.710564	0.5577	BMA stack	0-1
0.854671	0.652842	0.871925	0.724093	0.571229	BMA stack	0-1
0.847751	0.645776	0.864859	0.717027	0.564163	BMA stack	0-1
0.851211	0.645982	0.865065	0.717233	0.564369	BMA stack	0-1
0.84083	0.587831	0.854297	0.685695	0.513442	BMA stack	0-1
0.844291	0.590858	0.857324	0.688722	0.516469	BMA stack	0-1
0.851211	0.649605	0.868688	0.720856	0.567992	BMA stack	0-1
0.83737	0.582342	0.848808	0.680206	0.507953	BMA stack	0-1
0.851211	0.585545	0.852011	0.683409	0.511156	BMA stack	0-1
0.84083	0.592669	0.859135	0.690533	0.51828	BMA stack	0-1
0.844291	0.580893	0.847359	0.678757	0.506504	BMA stack	0-1
0.847751	0.593291	0.859757	0.691155	0.518902	BMA stack	0-1
0.847751	0.586511	0.852977	0.684375	0.512122	BMA stack	0-1
0.847751	0.656805	0.875888	0.728056	0.575192	BMA stack	0-1
0.851211	0.596246	0.862712	0.69411	0.521857	BMA stack	0-1
0.83737	0.595655	0.862121	0.693519	0.521266	BMA stack	0-1
0.844291	0.590029	0.856495	0.687893	0.51564	BMA stack	0-1
0.844291	0.593329	0.859795	0.691193	0.51894	BMA stack	0-1
0.851211	0.641845	0.860928	0.713096	0.560232	BMA stack	0-1
0.851211	0.639785	0.858868	0.711036	0.558172	BMA stack	0-1
0.83737	0.581079	0.847545	0.678943	0.50669	BMA stack	0-1
0.84083	0.596704	0.86317	0.694568	0.522315	BMA stack	0-1
0.847751	0.641223	0.860306	0.712474	0.55961	BMA stack	0-1
0.83737	0.592164	0.85863	0.690028	0.517775	BMA stack	0-1
0.83737	0.584338	0.850804	0.682202	0.509949	BMA stack	0-1
0.84083	0.597254	0.86372	0.695118	0.522865	BMA stack	0-1
0.844291	0.590156	0.856622	0.68802	0.515767	BMA stack	0-1
0.844291	0.59394	0.860406	0.691804	0.519551	BMA stack	0-1
0.83737	0.59489	0.861356	0.692754	0.520501	BMA stack	0-1
0.847751	0.591118	0.857584	0.688982	0.516729	BMA stack	0-1
0.83737	0.589656	0.856122	0.68752	0.515267	BMA stack	0-1
0.84083	0.58001	0.846476	0.677874	0.505621	BMA stack	0-1
0.84083	0.59653	0.862996	0.694394	0.522141	BMA stack	0-1
0.84083	0.590875	0.857341	0.688739	0.516486	BMA stack	0-1
0.847751	0.588552	0.855018	0.686416	0.514163	BMA stack	0-1
0.84083	0.59082	0.857286	0.688684	0.516431	BMA stack	0-1
0.851211	0.638097	0.85718	0.709348	0.556484	BMA stack	0-1
0.84083	0.597413	0.863879	0.695277	0.523024	BMA stack	0-1
0.84083	0.579496	0.845962	0.67736	0.505107	BMA stack	0-1
0.851211	0.647249	0.866332	0.7185	0.565636	BMA stack	0-1
0.844291	0.593623	0.860089	0.691487	0.519234	BMA stack	0-1
0.84083	0.588118	0.854584	0.685982	0.513729	BMA stack	0-1
0.84083	0.593456	0.859922	0.69132	0.519067	BMA stack	0-1
0.84083	0.582314	0.84878	0.680178	0.507925	BMA stack	0-1
0.844291	0.59606	0.862526	0.693924	0.521671	BMA stack	0-1
0.851211	0.597997	0.864463	0.695861	0.523608	BMA stack	0-1
0.83737	0.582954	0.84942	0.680818	0.508565	BMA stack	0-1
0.847751	0.590765	0.857231	0.688629	0.516376	BMA stack	0-1
0.84083	0.656494	0.875577	0.727745	0.574881	BMA stack	0-1
0.84083	0.596836	0.863302	0.6947	0.522447	BMA stack	0-1
0.851211	0.653736	0.872819	0.724987	0.572123	BMA stack	0-1
0.844291	0.584765	0.851231	0.682629	0.510376	BMA stack	0-1
0.84083	0.584136	0.850602	0.682	0.509747	BMA stack	0-1
0.844291	0.585306	0.851772	0.68317	0.510917	BMA stack	0-1
0.851211	0.651728	0.870811	0.722979	0.570115	BMA stack	0-1
0.83737	0.578801	0.845267	0.676665	0.504412	BMA stack	0-1
0.84083	0.585655	0.852121	0.683519	0.511266	BMA stack	0-1
0.83737	0.592926	0.859392	0.69079	0.518537	BMA stack	0-1
0.851211	0.652552	0.871635	0.723803	0.570939	BMA stack	0-1
0.854671	0.642509	0.861592	0.71376	0.560896	BMA stack	0-1
0.844291	0.597068	0.863534	0.694932	0.522679	BMA stack	0-1
0.844291	0.58739	0.853856	0.685254	0.513001	BMA stack	0-1
0.844291	0.578819	0.845285	0.676683	0.50443	BMA stack	0-1
0.847751	0.594519	0.860985	0.692383	0.52013	BMA stack	0-1
0.83737	0.58159	0.848056	0.679454	0.507201	BMA stack	0-1
0.83737	0.582773	0.849239	0.680637	0.508384	BMA stack	0-1
0.851211	0.583665	0.850131	0.681529	0.509276	BMA stack	0-1
0.847751	0.584986	0.851452	0.68285	0.510597	BMA stack	0-1
0.847751	0.593026	0.859492	0.69089	0.518637	BMA stack	0-1
0.844291	0.648063	0.867146	0.719314	0.56645	BMA stack	0-1
0.844291	0.592625	0.859091	0.690489	0.518236	BMA stack	0-1
0.83737	0.597206	0.863672	0.69507	0.522817	BMA stack	0-1
0.84083	0.581645	0.848111	0.679509	0.507256	BMA stack	0-1
0.84083	0.585027	0.851493	0.682891	0.510638	BMA stack	0-1
0.844291	0.596922	0.863388	0.694786	0.522533	BMA stack	0-1
0.847751	0.643701	0.862784	0.714952	0.562088	BMA stack	0-1
0.844291	0.596359	0.862825	0.694223	0.52197	BMA stack	0-1
0.84083	0.587167	0.853633	0.685031	0.512778	BMA stack	0-1
0.847751	0.595525	0.861991	0.693389	0.521136	BMA stack	0-1
0.844291	0.592907	0.859373	0.690771	0.518518	BMA stack	0-1
0.84083	0.597222	0.863688	0.695086	0.522833	BMA stack	0-1
0.851211	0.654437	0.87352	0.725688	0.572824	BMA stack	0-1
0.844291	0.654551	0.873634	0.725802	0.572938	BMA stack	0-1
0.847751	0.580061	0.846527	0.677925	0.505672	BMA stack	0-1
0.851211	0.652148	0.871231	0.723399	0.570535	BMA stack	0-1
0.844291	0.591234	0.8577	0.689098	0.516845	BMA stack	0-1
0.844291	0.582083	0.848549	0.679947	0.507694	BMA stack	0-1
0.83737	0.585053	0.851519	0.682917	0.510664	BMA stack	0-1
0.83737	0.595849	0.862315	0.693713	0.52146	BMA stack	0-1
0.844291	0.587438	0.853904	0.685302	0.513049	BMA stack	0-1
0.847751	0.581738	0.848204	0.679602	0.507349	BMA stack	0-1
0.851211	0.645395	0.864478	0.716646	0.563782	BMA stack	0-1
0.847751	0.594604	0.86107	0.692468	0.520215	BMA stack	0-1
0.84083	0.582722	0.849188	0.680586	0.508333	BMA stack	0-1
0.854671	0.655021	0.874104	0.726272	0.573408	BMA stack	0-1
0.84083	0.588057	0.854523	0.685921	0.513668	BMA stack	0-1
0.851211	0.582975	0.849441	0.680839	0.508586	BMA stack	0-1
0.844291	0.637835	0.856918	0.709086	0.556222	BMA stack	0-1
0.847751	0.648768	0.867851	0.720019	0.567155	BMA stack	0-1
0.844291	0.592553	0.859019	0.690417	0.518164	BMA stack	0-1
0.844291	0.586097	0.852563	0.683961	0.511708	BMA stack	0-1
0.844291	0.58349	0.849956	0.681354	0.509101	BMA stack	0-1
0.84083	0.579495	0.845961	0.677359	0.505106	BMA stack	0-1
0.83737	0.582192	0.848658	0.680056	0.507803	BMA stack	0-1
0.84083	0.596431	0.862897	0.694295	0.522042	BMA stack	0-1
0.847751	0.638257	0.85734	0.709508	0.556644	BMA stack	0-1
0.844291	0.578453	0.844919	0.676317	0.504064	BMA stack	0-1
0.844291	0.584224	0.85069	0.682088	0.509835	BMA stack	0-1
0.844291	0.581116	0.847582	0.67898	0.506727	BMA stack	0-1
0.847751	0.648122	0.867205	0.719373	0.566509	BMA stack	0-1
0.844291	0.592564	0.85903	0.690428	0.518175	BMA stack	0-1
0.84083	0.587055	0.853521	0.684919	0.512666	BMA stack	0-1
0.844291	0.580296	0.846762	0.67816	0.505907	BMA stack	0-1
0.844291	0.579068	0.845534	0.676932	0.504679	BMA stack	0-1
0.847751	0.641688	0.860771	0.712939	0.560075	BMA stack	0-1
0.847751	0.638012	0.857095	0.709263	0.556399	BMA stack	0-1
0.847751	0.657006	0.876089	0.728257	0.575393	BMA stack	0-1
0.844291	0.588631	0.855097	0.686495	0.514242	BMA stack	0-1
0.847751	0.578984	0.84545	0.676848	0.504595	BMA stack	0-1
0.84083	0.592012	0.858478	0.689876	0.517623	BMA stack	0-1
0.844291	0.583101	0.849567	0.680965	0.508712	BMA stack	0-1
0.847751	0.588538	0.855004	0.686402	0.514149	BMA stack	0-1
0.84083	0.652531	0.871614	0.723782	0.570918	BMA stack	0-1
0.844291	0.579835	0.846301	0.677699	0.505446	BMA stack	0-1
0.851211	0.637345	0.856428	0.708596	0.555732	BMA stack	0-1
0.847751	0.656829	0.875912	0.72808	0.575216	BMA stack	0-1
0.84083	0.594206	0.860672	0.69207	0.519817	BMA stack	0-1
0.847751	0.587841	0.854307	0.685705	0.513452	BMA stack	0-1
0.84083	0.582819	0.849285	0.680683	0.50843	BMA stack	0-1
0.844291	0.580301	0.846767	0.678165	0.505912	BMA stack	0-1
0.844291	0.596974	0.86344	0.694838	0.522585	BMA stack	0-1
0.892734	0.644641	0.863724	0.715892	0.563028	BMA stack	0-2
0.899654	0.64163	0.860713	0.712881	0.560017	BMA stack	0-2
0.875433	0.653033	0.872116	0.724284	0.57142	BMA stack	0-2
0.913495	0.715019	0.885049	0.762832	0.626768	BMA stack	0-2
0.892734	0.706751	0.876781	0.754564	0.6185	BMA stack	0-2
0.896194	0.648314	0.867397	0.719565	0.566701	BMA stack	0-2
0.910035	0.652229	0.871312	0.72348	0.570616	BMA stack	0-2
0.903114	0.654938	0.874021	0.726189	0.573325	BMA stack	0-2
0.906574	0.64337	0.862453	0.714621	0.561757	BMA stack	0-2
0.906574	0.701432	0.871462	0.749245	0.613181	BMA stack	0-2
0.913495	0.699857	0.869887	0.74767	0.611606	BMA stack	0-2
0.896194	0.637629	0.856712	0.70888	0.556016	BMA stack	0-2
0.896194	0.646197	0.86528	0.717448	0.564584	BMA stack	0-2
0.892734	0.656406	0.875489	0.727657	0.574793	BMA stack	0-2
0.916955	0.641361	0.860444	0.712612	0.559748	BMA stack	0-2
0.896194	0.645384	0.864467	0.716635	0.563771	BMA stack	0-2
0.892734	0.648855	0.867938	0.720106	0.567242	BMA stack	0-2
0.903114	0.654342	0.873425	0.725593	0.572729	BMA stack	0-2
0.896194	0.649229	0.868312	0.72048	0.567616	BMA stack	0-2
0.896194	0.649192	0.868275	0.720443	0.567579	BMA stack	0-2
0.910035	0.714925	0.884955	0.762738	0.626674	BMA stack	0-2
0.885813	0.656685	0.875768	0.727936	0.575072	BMA stack	0-2
0.913495	0.654078	0.873161	0.725329	0.572465	BMA stack	0-2
0.903114	0.701293	0.871323	0.749106	0.613042	BMA stack	0-2
0.910035	0.641847	0.86093	0.713098	0.560234	BMA stack	0-2
0.899654	0.651482	0.870565	0.722733	0.569869	BMA stack	0-2
0.889273	0.655019	0.874102	0.72627	0.573406	BMA stack	0-2
0.885813	0.645431	0.864514	0.716682	0.563818	BMA stack	0-2
0.885813	0.651672	0.870755	0.722923	0.570059	BMA stack	0-2
0.899654	0.70655	0.87658	0.754363	0.618299	BMA stack	0-2
0.906574	0.649329	0.868412	0.72058	0.567716	BMA stack	0-2
0.899654	0.655009	0.874092	0.72626	0.573396	BMA stack	0-2
0.885813	0.649636	0.868719	0.720887	0.568023	BMA stack	0-2
0.885813	0.637346	0.856429	0.708597	0.555733	BMA stack	0-2
0.899654	0.65435	0.873433	0.725601	0.572737	BMA stack	0-2
0.892734	0.649751	0.868834	0.721002	0.568138	BMA stack	0-2
0.920415	0.639946	0.859029	0.711197	0.558333	BMA stack	0-2
0.899654	0.647484	0.866567	0.718735	0.565871	BMA stack	0-2
0.892734	0.655868	0.874951	0.727119	0.574255	BMA stack	0-2
0.882353	0.702513	0.872543	0.750326	0.614262	BMA stack	0-2
0.882353	0.644978	0.864061	0.716229	0.563365	BMA stack	0-2
0.906574	0.645876	0.864959	0.717127	0.564263	BMA stack	0-2
0.896194	0.641497	0.86058	0.712748	0.559884	BMA stack	0-2
0.916955	0.703983	0.874013	0.751796	0.615732	BMA stack	0-2
0.903114	0.65293	0.872013	0.724181	0.571317	BMA stack	0-2
0.903114	0.652882	0.871965	0.724133	0.571269	BMA stack	0-2
0.882353	0.642233	0.861316	0.713484	0.56062	BMA stack	0-2
0.878893	0.643274	0.862357	0.714525	0.561661	BMA stack	0-2
0.899654	0.654238	0.873321	0.725489	0.572625	BMA stack	0-2
0.899654	0.63761	0.856693	0.708861	0.555997	BMA stack	0-2
0.892734	0.649	0.868083	0.720251	0.567387	BMA stack	0-2
0.889273	0.65166	0.870743	0.722911	0.570047	BMA stack	0-2
0.903114	0.641775	0.860858	0.713026	0.560162	BMA stack	0-2
0.899654	0.639682	0.858765	0.710933	0.558069	BMA stack	0-2
0.903114	0.649257	0.86834	0.720508	0.567644	BMA stack	0-2
0.882353	0.646446	0.865529	0.717697	0.564833	BMA stack	0-2
0.916955	0.698681	0.868711	0.746494	0.61043	BMA stack	0-2
0.910035	0.654451	0.873534	0.725702	0.572838	BMA stack	0-2
0.916955	0.709236	0.879266	0.757049	0.620985	BMA stack	0-2
0.899654	0.649167	0.86825	0.720418	0.567554	BMA stack	0-2
0.906574	0.699712	0.869742	0.747525	0.611461	BMA stack	0-2
0.899654	0.652542	0.871625	0.723793	0.570929	BMA stack	0-2
0.889273	0.645241	0.864324	0.716492	0.563628	BMA stack	0-2
0.910035	0.704347	0.874377	0.75216	0.616096	BMA stack	0-2
0.906574	0.700202	0.870232	0.748015	0.611951	BMA stack	0-2
0.896194	0.656019	0.875102	0.72727	0.574406	BMA stack	0-2
0.906574	0.707946	0.877976	0.755759	0.619695	BMA stack	0-2
0.878893	0.639053	0.858136	0.710304	0.55744	BMA stack	0-2
0.916955	0.641202	0.860285	0.712453	0.559589	BMA stack	0-2
0.906574	0.651556	0.870639	0.722807	0.569943	BMA stack	0-2
0.899654	0.709426	0.879456	0.757239	0.621175	BMA stack	0-2
0.882353	0.654067	0.87315	0.725318	0.572454	BMA stack	0-2
0.927336	0.706385	0.876415	0.754198	0.618134	BMA stack	0-2
0.913495	0.645259	0.864342	0.71651	0.563646	BMA stack	0-2
0.878893	0.644157	0.86324	0.715408	0.562544	BMA stack	0-2
0.878893	0.65532	0.874403	0.726571	0.573707	BMA stack	0-2
0.875433	0.65535	0.874433	0.726601	0.573737	BMA stack	0-2
0.889273	0.637392	0.856475	0.708643	0.555779	BMA stack	0-2
0.882353	0.647386	0.866469	0.718637	0.565773	BMA stack	0-2
0.899654	0.653982	0.873065	0.725233	0.572369	BMA stack	0-2
0.889273	0.648026	0.867109	0.719277	0.566413	BMA stack	0-2
0.892734	0.63793	0.857013	0.709181	0.556317	BMA stack	0-2
0.896194	0.648731	0.867814	0.719982	0.567118	BMA stack	0-2
0.910035	0.641172	0.860255	0.712423	0.559559	BMA stack	0-2
0.878893	0.654693	0.873776	0.725944	0.57308	BMA stack	0-2
0.906574	0.710235	0.880265	0.758048	0.621984	BMA stack	0-2
0.889273	0.649711	0.868794	0.720962	0.568098	BMA stack	0-2
0.899654	0.640372	0.859455	0.711623	0.558759	BMA stack	0-2
0.903114	0.643117	0.8622	0.714368	0.561504	BMA stack	0-2
0.868512	0.649313	0.868396	0.720564	0.5677	BMA stack	0-2
0.903114	0.65034	0.869423	0.721591	0.568727	BMA stack	0-2
0.913495	0.714792	0.884822	0.762605	0.626541	BMA stack	0-2
0.916955	0.65663	0.875713	0.727881	0.575017	BMA stack	0-2
0.865052	0.654804	0.873887	0.726055	0.573191	BMA stack	0-2
0.913495	0.704666	0.874696	0.752479	0.616415	BMA stack	0-2
0.910035	0.63717	0.856253	0.708421	0.555557	BMA stack	0-2
0.910035	0.706578	0.876608	0.754391	0.618327	BMA stack	0-2
0.889273	0.637822	0.856905	0.709073	0.556209	BMA stack	0-2
0.906574	0.638673	0.857756	0.709924	0.55706	BMA stack	0-2
0.916955	0.709905	0.879935	0.757718	0.621654	BMA stack	0-2
0.868512	0.655713	0.874796	0.726964	0.5741	BMA stack	0-2
0.882353	0.652238	0.871321	0.723489	0.570625	BMA stack	0-2
0.899654	0.709961	0.879991	0.757774	0.62171	BMA stack	0-2
0.906574	0.69831	0.86834	0.746123	0.610059	BMA stack	0-2
0.882353	0.651574	0.870657	0.722825	0.569961	BMA stack	0-2
0.910035	0.656463	0.875546	0.727714	0.57485	BMA stack	0-2
0.899654	0.712877	0.882907	0.76069	0.624626	BMA stack	0-2
0.899654	0.652265	0.871348	0.723516	0.570652	BMA stack	0-2
0.903114	0.652769	0.871852	0.72402	0.571156	BMA stack	0-2
0.896194	0.643182	0.862265	0.714433	0.561569	BMA stack	0-2
0.892734	0.642319	0.861402	0.71357	0.560706	BMA stack	0-2
0.910035	0.656809	0.875892	0.72806	0.575196	BMA stack	0-2
0.899654	0.654174	0.873257	0.725425	0.572561	BMA stack	0-2
0.889273	0.655612	0.874695	0.726863	0.573999	BMA stack	0-2
0.899654	0.709916	0.879946	0.757729	0.621665	BMA stack	0-2
0.896194	0.650252	0.869335	0.721503	0.568639	BMA stack	0-2
0.910035	0.641107	0.86019	0.712358	0.559494	BMA stack	0-2
0.882353	0.650044	0.869127	0.721295	0.568431	BMA stack	0-2
0.896194	0.65158	0.870663	0.722831	0.569967	BMA stack	0-2
0.913495	0.644931	0.864014	0.716182	0.563318	BMA stack	0-2
0.916955	0.638125	0.857208	0.709376	0.556512	BMA stack	0-2
0.889273	0.645004	0.864087	0.716255	0.563391	BMA stack	0-2
0.896194	0.640622	0.859705	0.711873	0.559009	BMA stack	0-2
0.913495	0.697001	0.867031	0.744814	0.60875	BMA stack	0-2
0.910035	0.656692	0.875775	0.727943	0.575079	BMA stack	0-2
0.910035	0.710496	0.880526	0.758309	0.622245	BMA stack	0-2
0.892734	0.64019	0.859273	0.711441	0.558577	BMA stack	0-2
0.903114	0.714891	0.884921	0.762704	0.62664	BMA stack	0-2
0.916955	0.705876	0.875906	0.753689	0.617625	BMA stack	0-2
0.903114	0.648649	0.867732	0.7199	0.567036	BMA stack	0-2
0.892734	0.65242	0.871503	0.723671	0.570807	BMA stack	0-2
0.885813	0.652823	0.871906	0.724074	0.57121	BMA stack	0-2
0.885813	0.652931	0.872014	0.724182	0.571318	BMA stack	0-2
0.882353	0.652104	0.871187	0.723355	0.570491	BMA stack	0-2
0.903114	0.653968	0.873051	0.725219	0.572355	BMA stack	0-2
0.913495	0.708133	0.878163	0.755946	0.619882	BMA stack	0-2
0.903114	0.644081	0.863164	0.715332	0.562468	BMA stack	0-2
0.896194	0.640461	0.859544	0.711712	0.558848	BMA stack	0-2
0.906574	0.644894	0.863977	0.716145	0.563281	BMA stack	0-2
0.903114	0.638904	0.857987	0.710155	0.557291	BMA stack	0-2
0.903114	0.699814	0.869844	0.747627	0.611563	BMA stack	0-2
0.906574	0.645638	0.864721	0.716889	0.564025	BMA stack	0-2
0.899654	0.651813	0.870896	0.723064	0.5702	BMA stack	0-2
0.910035	0.712555	0.882585	0.760368	0.624304	BMA stack	0-2
0.892734	0.650725	0.869808	0.721976	0.569112	BMA stack	0-2
0.899654	0.654561	0.873644	0.725812	0.572948	BMA stack	0-2
0.896194	0.655412	0.874495	0.726663	0.573799	BMA stack	0-2
0.878893	0.640187	0.85927	0.711438	0.558574	BMA stack	0-2
0.899654	0.708581	0.878611	0.756394	0.62033	BMA stack	0-2
0.878893	0.652	0.871083	0.723251	0.570387	BMA stack	0-2
0.910035	0.715801	0.885831	0.763614	0.62755	BMA stack	0-2
0.896194	0.641719	0.860802	0.71297	0.560106	BMA stack	0-2
0.892734	0.648596	0.867679	0.719847	0.566983	BMA stack	0-2
0.903114	0.655178	0.874261	0.726429	0.573565	BMA stack	0-2
0.885813	0.64925	0.868333	0.720501	0.567637	BMA stack	0-2
0.878893	0.656177	0.87526	0.727428	0.574564	BMA stack	0-2
0.906574	0.715069	0.885099	0.762882	0.626818	BMA stack	0-2
0.878893	0.646475	0.865558	0.717726	0.564862	BMA stack	0-2
0.892734	0.698736	0.868766	0.746549	0.610485	BMA stack	0-2
0.916955	0.63751	0.856593	0.708761	0.555897	BMA stack	0-2
0.892734	0.651771	0.870854	0.723022	0.570158	BMA stack	0-2
0.906574	0.650698	0.869781	0.721949	0.569085	BMA stack	0-2
0.899654	0.707148	0.877178	0.754961	0.618897	BMA stack	0-2
0.892734	0.644027	0.86311	0.715278	0.562414	BMA stack	0-2
0.878893	0.641774	0.860857	0.713025	0.560161	BMA stack	0-2
0.892734	0.649566	0.868649	0.720817	0.567953	BMA stack	0-2
0.903114	0.641359	0.860442	0.71261	0.559746	BMA stack	0-2
0.889273	0.640383	0.859466	0.711634	0.55877	BMA stack	0-2
0.903114	0.642437	0.86152	0.713688	0.560824	BMA stack	0-2
0.906574	0.648469	0.867552	0.71972	0.566856	BMA stack	0-2
0.896194	0.649197	0.86828	0.720448	0.567584	BMA stack	0-2
0.906574	0.655313	0.874396	0.726564	0.5737	BMA stack	0-2
0.920415	0.708138	0.878168	0.755951	0.619887	BMA stack	0-2
0.896194	0.649281	0.868364	0.720532	0.567668	BMA stack	0-2
0.896194	0.651737	0.87082	0.722988	0.570124	BMA stack	0-2
0.896194	0.704615	0.874645	0.752428	0.616364	BMA stack	0-2
0.899654	0.640287	0.85937	0.711538	0.558674	BMA stack	0-2
0.868512	0.645979	0.865062	0.71723	0.564366	BMA stack	0-2
0.896194	0.640981	0.860064	0.712232	0.559368	BMA stack	0-2
0.903114	0.646845	0.865928	0.718096	0.565232	BMA stack	0-2
0.885813	0.649005	0.868088	0.720256	0.567392	BMA stack	0-2
0.916955	0.705967	0.875997	0.75378	0.617716	BMA stack	0-2
0.906574	0.714803	0.884833	0.762616	0.626552	BMA stack	0-2
0.899654	0.712356	0.882386	0.760169	0.624105	BMA stack	0-2
0.899654	0.699588	0.869618	0.747401	0.611337	BMA stack	0-2
0.910035	0.650985	0.870068	0.722236	0.569372	BMA stack	0-2
0.889273	0.640712	0.859795	0.711963	0.559099	BMA stack	0-2
0.916955	0.645916	0.864999	0.717167	0.564303	BMA stack	0-2
0.903114	0.639517	0.8586	0.710768	0.557904	BMA stack	0-2
0.899654	0.648089	0.867172	0.71934	0.566476	BMA stack	0-2
0.899654	0.637236	0.856319	0.708487	0.555623	BMA stack	0-2
0.885813	0.654828	0.873911	0.726079	0.573215	BMA stack	0-2
0.899654	0.70339	0.87342	0.751203	0.615139	BMA stack	0-2
0.916955	0.704173	0.874203	0.751986	0.615922	BMA stack	0-2
0.910035	0.704359	0.874389	0.752172	0.616108	BMA stack	0-2
0.899654	0.653662	0.872745	0.724913	0.572049	BMA stack	0-2
0.916955	0.64529	0.864373	0.716541	0.563677	BMA stack	0-2
0.903114	0.653494	0.872577	0.724745	0.571881	BMA stack	0-2
0.906574	0.638877	0.85796	0.710128	0.557264	BMA stack	0-2
0.892734	0.63769	0.856773	0.708941	0.556077	BMA stack	0-2
0.906574	0.708032	0.878062	0.755845	0.619781	BMA stack	0-2
0.906574	0.64933	0.868413	0.720581	0.567717	BMA stack	0-2
0.889273	0.702307	0.872337	0.75012	0.614056	BMA stack	0-2
0.892734	0.652196	0.871279	0.723447	0.570583	BMA stack	0-2
0.916955	0.649334	0.868417	0.720585	0.567721	BMA stack	0-2
0.899654	0.64368	0.862763	0.714931	0.562067	BMA stack	0-2
0.903114	0.654533	0.873616	0.725784	0.57292	BMA stack	0-2
0.899654	0.640478	0.859561	0.711729	0.558865	BMA stack	0-2
0.899654	0.699715	0.869745	0.747528	0.611464	BMA stack	0-2
0.903114	0.655064	0.874147	0.726315	0.573451	BMA stack	0-2
0.889273	0.644746	0.863829	0.715997	0.563133	BMA stack	0-2
0.892734	0.640746	0.859829	0.711997	0.559133	BMA stack	0-2
0.892734	0.653602	0.872685	0.724853	0.571989	BMA stack	0-2
0.913495	0.707845	0.877875	0.755658	0.619594	BMA stack	0-2
0.889273	0.645057	0.86414	0.716308	0.563444	BMA stack	0-2
0.875433	0.656242	0.875325	0.727493	0.574629	BMA stack	0-2
0.903114	0.650067	0.86915	0.721318	0.568454	BMA stack	0-2
0.899654	0.640275	0.859358	0.711526	0.558662	BMA stack	0-2
0.906574	0.706764	0.876794	0.754577	0.618513	BMA stack	0-2
0.899654	0.698135	0.868165	0.745948	0.609884	BMA stack	0-2
0.916955	0.647763	0.866846	0.719014	0.56615	BMA stack	0-2
0.892734	0.65308	0.872163	0.724331	0.571467	BMA stack	0-2
0.903114	0.638808	0.857891	0.710059	0.557195	BMA stack	0-2
0.882353	0.649799	0.868882	0.72105	0.568186	BMA stack	0-2
0.865052	0.64601	0.865093	0.717261	0.564397	BMA stack	0-2
0.885813	0.646198	0.865281	0.717449	0.564585	BMA stack	0-2
0.910035	0.649432	0.868515	0.720683	0.567819	BMA stack	0-2
0.865052	0.637694	0.856777	0.708945	0.556081	BMA stack	0-2
0.910035	0.648652	0.867735	0.719903	0.567039	BMA stack	0-2
0.913495	0.655449	0.874532	0.7267	0.573836	BMA stack	0-2
0.899654	0.644556	0.863639	0.715807	0.562943	BMA stack	0-2
0.878893	0.652803	0.871886	0.724054	0.57119	BMA stack	0-2
0.910035	0.646967	0.86605	0.718218	0.565354	BMA stack	0-2
0.885813	0.640131	0.859214	0.711382	0.558518	BMA stack	0-2
0.910035	0.651867	0.87095	0.723118	0.570254	BMA stack	0-2
0.916955	0.643517	0.8626	0.714768	0.561904	BMA stack	0-2
0.896194	0.644903	0.863986	0.716154	0.56329	BMA stack	0-2
0.896194	0.654829	0.873912	0.72608	0.573216	BMA stack	0-2
0.896194	0.646936	0.866019	0.718187	0.565323	BMA stack	0-2
0.896194	0.705004	0.875034	0.752817	0.616753	BMA stack	0-2
0.910035	0.642359	0.861442	0.71361	0.560746	BMA stack	0-2
0.875433	0.655915	0.874998	0.727166	0.574302	BMA stack	0-2
0.885813	0.637464	0.856547	0.708715	0.555851	BMA stack	0-2
0.899654	0.699323	0.869353	0.747136	0.611072	BMA stack	0-2
0.889273	0.656411	0.875494	0.727662	0.574798	BMA stack	0-2
0.892734	0.653631	0.872714	0.724882	0.572018	BMA stack	0-2
0.903114	0.714408	0.884438	0.762221	0.626157	BMA stack	0-2
0.903114	0.656524	0.875607	0.727775	0.574911	BMA stack	0-2
0.892734	0.649088	0.868171	0.720339	0.567475	BMA stack	0-2
0.889273	0.649202	0.868285	0.720453	0.567589	BMA stack	0-2
0.903114	0.639884	0.858967	0.711135	0.558271	BMA stack	0-2
0.903114	0.638005	0.857088	0.709256	0.556392	BMA stack	0-2
0.906574	0.646908	0.865991	0.718159	0.565295	BMA stack	0-2
0.910035	0.645567	0.86465	0.716818	0.563954	BMA stack	0-2
0.913495	0.638624	0.857707	0.709875	0.557011	BMA stack	0-2
0.896194	0.643753	0.862836	0.715004	0.56214	BMA stack	0-2
0.892734	0.650264	0.869347	0.721515	0.568651	BMA stack	0-2
0.896194	0.707791	0.877821	0.755604	0.61954	BMA stack	0-2
0.899654	0.64087	0.859953	0.712121	0.559257	BMA stack	0-2
0.885813	0.655943	0.875026	0.727194	0.57433	BMA stack	0-2
0.896194	0.703109	0.873139	0.750922	0.614858	BMA stack	0-2
0.892734	0.646886	0.865969	0.718137	0.565273	BMA stack	0-2
0.868512	0.650176	0.869259	0.721427	0.568563	BMA stack	0-2
0.913495	0.709922	0.879952	0.757735	0.621671	BMA stack	0-2
0.889273	0.641521	0.860604	0.712772	0.559908	BMA stack	0-2
0.889273	0.697778	0.867808	0.745591	0.609527	BMA stack	0-2
0.889273	0.649732	0.868815	0.720983	0.568119	BMA stack	0-2
0.916955	0.637439	0.856522	0.70869	0.555826	BMA stack	0-2
0.906574	0.640444	0.859527	0.711695	0.558831	BMA stack	0-2
0.910035	0.715553	0.885583	0.763366	0.627302	BMA stack	0-2
0.892734	0.641667	0.86075	0.712918	0.560054	BMA stack	0-2
0.903114	0.651806	0.870889	0.723057	0.570193	BMA stack	0-2
0.906574	0.64063	0.859713	0.711881	0.559017	BMA stack	0-2
0.885813	0.6377	0.856783	0.708951	0.556087	BMA stack	0-2
0.889273	0.645214	0.864297	0.716465	0.563601	BMA stack	0-2
0.882353	0.641758	0.860841	0.713009	0.560145	BMA stack	0-2
0.920415	0.641101	0.860184	0.712352	0.559488	BMA stack	0-2
0.899654	0.647179	0.866262	0.71843	0.565566	BMA stack	0-2
0.892734	0.6479	0.866983	0.719151	0.566287	BMA stack	0-2
0.892734	0.655347	0.87443	0.726598	0.573734	BMA stack	0-2
0.889273	0.654415	0.873498	0.725666	0.572802	BMA stack	0-2
0.920415	0.654814	0.873897	0.726065	0.573201	BMA stack	0-2
0.903114	0.638764	0.857847	0.710015	0.557151	BMA stack	0-2
0.899654	0.7151	0.88513	0.762913	0.626849	BMA stack	0-2
0.899654	0.639268	0.858351	0.710519	0.557655	BMA stack	0-2
0.875433	0.650469	0.869552	0.72172	0.568856	BMA stack	0-2
0.906574	0.656055	0.875138	0.727306	0.574442	BMA stack	0-2
0.910035	0.653757	0.87284	0.725008	0.572144	BMA stack	0-2
0.885813	0.657058	0.876141	0.728309	0.575445	BMA stack	0-2
0.906574	0.637155	0.856238	0.708406	0.555542	BMA stack	0-2
0.892734	0.650833	0.869916	0.722084	0.56922	BMA stack	0-2
0.927336	0.70179	0.87182	0.749603	0.613539	BMA stack	0-2
0.903114	0.650071	0.869154	0.721322	0.568458	BMA stack	0-2
0.871972	0.648078	0.867161	0.719329	0.566465	BMA stack	0-2
0.892734	0.654968	0.874051	0.726219	0.573355	BMA stack	0-2
0.889273	0.653924	0.873007	0.725175	0.572311	BMA stack	0-2
0.903114	0.645086	0.864169	0.716337	0.563473	BMA stack	0-2
0.878893	0.655493	0.874576	0.726744	0.57388	BMA stack	0-2
0.910035	0.641102	0.860185	0.712353	0.559489	BMA stack	0-2
0.889273	0.654879	0.873962	0.72613	0.573266	BMA stack	0-2
0.913495	0.710521	0.880551	0.758334	0.62227	BMA stack	0-2
0.903114	0.64103	0.860113	0.712281	0.559417	BMA stack	0-2
0.906574	0.653476	0.872559	0.724727	0.571863	BMA stack	0-2
0.916955	0.656376	0.875459	0.727627	0.574763	BMA stack	0-2
0.906574	0.648911	0.867994	0.720162	0.567298	BMA stack	0-2
0.892734	0.655126	0.874209	0.726377	0.573513	BMA stack	0-2
0.903114	0.654655	0.873738	0.725906	0.573042	BMA stack	0-2
0.910035	0.656599	0.875682	0.72785	0.574986	BMA stack	0-2
0.899654	0.696982	0.867012	0.744795	0.608731	BMA stack	0-2
0.899654	0.648097	0.86718	0.719348	0.566484	BMA stack	0-2
0.896194	0.656811	0.875894	0.728062	0.575198	BMA stack	0-2
0.896194	0.647247	0.86633	0.718498	0.565634	BMA stack	0-2
0.889273	0.649424	0.868507	0.720675	0.567811	BMA stack	0-2
0.906574	0.656015	0.875098	0.727266	0.574402	BMA stack	0-2
0.882353	0.645247	0.86433	0.716498	0.563634	BMA stack	0-2
0.906574	0.65579	0.874873	0.727041	0.574177	BMA stack	0-2
0.899654	0.646133	0.865216	0.717384	0.56452	BMA stack	0-2
0.906574	0.647201	0.866284	0.718452	0.565588	BMA stack	0-2
0.896194	0.640847	0.85993	0.712098	0.559234	BMA stack	0-2
0.875433	0.639113	0.858196	0.710364	0.5575	BMA stack	0-2
0.906574	0.654813	0.873896	0.726064	0.5732	BMA stack	0-2
0.903114	0.650797	0.86988	0.722048	0.569184	BMA stack	0-2
0.889273	0.647686	0.866769	0.718937	0.566073	BMA stack	0-2
0.889273	0.645676	0.864759	0.716927	0.564063	BMA stack	0-2
0.878893	0.654179	0.873262	0.72543	0.572566	BMA stack	0-2
0.896194	0.641651	0.860734	0.712902	0.560038	BMA stack	0-2
0.903114	0.644631	0.863714	0.715882	0.563018	BMA stack	0-2
0.910035	0.71408	0.88411	0.761893	0.625829	BMA stack	0-2
0.875433	0.650645	0.869728	0.721896	0.569032	BMA stack	0-2
0.913495	0.699522	0.869552	0.747335	0.611271	BMA stack	0-2
0.899654	0.654847	0.87393	0.726098	0.573234	BMA stack	0-2
0.910035	0.699813	0.869843	0.747626	0.611562	BMA stack	0-2
0.906574	0.64825	0.867333	0.719501	0.566637	BMA stack	0-2
0.878893	0.639456	0.858539	0.710707	0.557843	BMA stack	0-2
0.892734	0.654192	0.873275	0.725443	0.572579	BMA stack	0-2
0.892734	0.65351	0.872593	0.724761	0.571897	BMA stack	0-2
0.899654	0.64641	0.865493	0.717661	0.564797	BMA stack	0-2
0.892734	0.702786	0.872816	0.750599	0.614535	BMA stack	0-2
0.868512	0.639095	0.858178	0.710346	0.557482	BMA stack	0-2
0.885813	0.646311	0.865394	0.717562	0.564698	BMA stack	0-2
0.875433	0.637536	0.856619	0.708787	0.555923	BMA stack	0-2
0.896194	0.639991	0.859074	0.711242	0.558378	BMA stack	0-2
0.889273	0.648785	0.867868	0.720036	0.567172	BMA stack	0-2
0.885813	0.638034	0.857117	0.709285	0.556421	BMA stack	0-2
0.906574	0.712793	0.882823	0.760606	0.624542	BMA stack	0-2
0.903114	0.650185	0.869268	0.721436	0.568572	BMA stack	0-2
0.910035	0.703954	0.873984	0.751767	0.615703	BMA stack	0-2
0.920415	0.65587	0.874953	0.727121	0.574257	BMA stack	0-2
0.892734	0.638488	0.857571	0.709739	0.556875	BMA stack	0-2
0.896194	0.701015	0.871045	0.748828	0.612764	BMA stack	0-2
0.903114	0.643051	0.862134	0.714302	0.561438	BMA stack	0-2
0.903114	0.645065	0.864148	0.716316	0.563452	BMA stack	0-2
0.896194	0.706701	0.876731	0.754514	0.61845	BMA stack	0-2
0.892734	0.642208	0.861291	0.713459	0.560595	BMA stack	0-2
0.882353	0.643699	0.862782	0.71495	0.562086	BMA stack	0-2
0.913495	0.705397	0.875427	0.75321	0.617146	BMA stack	0-2
0.885813	0.637297	0.85638	0.708548	0.555684	BMA stack	0-2
0.899654	0.700725	0.870755	0.748538	0.612474	BMA stack	0-2
0.882353	0.653136	0.872219	0.724387	0.571523	BMA stack	0-2
0.899654	0.696291	0.866321	0.744104	0.60804	BMA stack	0-2
0.903114	0.653964	0.873047	0.725215	0.572351	BMA stack	0-2
0.899654	0.647087	0.86617	0.718338	0.565474	BMA stack	0-2
0.882353	0.637079	0.856162	0.70833	0.555466	BMA stack	0-2
0.913495	0.703553	0.873583	0.751366	0.615302	BMA stack	0-2
0.896194	0.648835	0.867918	0.720086	0.567222	BMA stack	0-2
0.892734	0.641737	0.86082	0.712988	0.560124	BMA stack	0-2
0.899654	0.704906	0.874936	0.752719	0.616655	BMA stack	0-2
0.906574	0.698742	0.868772	0.746555	0.610491	BMA stack	0-2
0.892734	0.653804	0.872887	0.725055	0.572191	BMA stack	0-2
0.906574	0.647975	0.867058	0.719226	0.566362	BMA stack	0-2
0.899654	0.639348	0.858431	0.710599	0.557735	BMA stack	0-2
0.903114	0.644168	0.863251	0.715419	0.562555	BMA stack	0-2
0.885813	0.714141	0.884171	0.761954	0.62589	BMA stack	0-2
0.885813	0.654746	0.873829	0.725997	0.573133	BMA stack	0-2
0.892734	0.656758	0.875841	0.728009	0.575145	BMA stack	0-2
0.916955	0.653438	0.872521	0.724689	0.571825	BMA stack	0-2
0.885813	0.655213	0.874296	0.726464	0.5736	BMA stack	0-2
0.906574	0.648092	0.867175	0.719343	0.566479	BMA stack	0-2
0.885813	0.655396	0.874479	0.726647	0.573783	BMA stack	0-2
0.892734	0.655362	0.874445	0.726613	0.573749	BMA stack	0-2
0.899654	0.651393	0.870476	0.722644	0.56978	BMA stack	0-2
0.892734	0.653069	0.872152	0.72432	0.571456	BMA stack	0-2
0.892734	0.642228	0.861311	0.713479	0.560615	BMA stack	0-2
0.878893	0.648115	0.867198	0.719366	0.566502	BMA stack	0-2
0.913495	0.652557	0.87164	0.723808	0.570944	BMA stack	0-2
0.892734	0.648979	0.868062	0.72023	0.567366	BMA stack	0-2
0.896194	0.645357	0.86444	0.716608	0.563744	BMA stack	0-2
0.885813	0.654483	0.873566	0.725734	0.57287	BMA stack	0-2
0.885813	0.639296	0.858379	0.710547	0.557683	BMA stack	0-2
0.906574	0.639988	0.859071	0.711239	0.558375	BMA stack	0-2
0.916955	0.707025	0.877055	0.754838	0.618774	BMA stack	0-2
0.885813	0.648939	0.868022	0.72019	0.567326	BMA stack	0-2
0.889273	0.702825	0.872855	0.750638	0.614574	BMA stack	0-2
0.892734	0.704718	0.874748	0.752531	0.616467	BMA stack	0-2
0.885813	0.640403	0.859486	0.711654	0.55879	BMA stack	0-2
0.896194	0.644475	0.863558	0.715726	0.562862	BMA stack	0-2
0.899654	0.640532	0.859615	0.711783	0.558919	BMA stack	0-2
0.899654	0.714794	0.884824	0.762607	0.626543	BMA stack	0-2
0.920415	0.650255	0.869338	0.721506	0.568642	BMA stack	0-2
0.889273	0.640968	0.860051	0.712219	0.559355	BMA stack	0-2
0.906574	0.65349	0.872573	0.724741	0.571877	BMA stack	0-2
0.906574	0.707622	0.877652	0.755435	0.619371	BMA stack	0-2
0.906574	0.641535	0.860618	0.712786	0.559922	BMA stack	0-2
0.899654	0.643908	0.862991	0.715159	0.562295	BMA stack	0-2
0.906574	0.640201	0.859284	0.711452	0.558588	BMA stack	0-2
0.892734	0.641826	0.860909	0.713077	0.560213	BMA stack	0-2
0.889273	0.650914	0.869997	0.722165	0.569301	BMA stack	0-2
0.913495	0.651589	0.870672	0.72284	0.569976	BMA stack	0-2
0.916955	0.649407	0.86849	0.720658	0.567794	BMA stack	0-2
0.916955	0.711662	0.881692	0.759475	0.623411	BMA stack	0-2
0.896194	0.642851	0.861934	0.714102	0.561238	BMA stack	0-2
0.892734	0.63906	0.858143	0.710311	0.557447	BMA stack	0-2
0.896194	0.65593	0.875013	0.727181	0.574317	BMA stack	0-2
0.899654	0.641507	0.86059	0.712758	0.559894	BMA stack	0-2
0.885813	0.647678	0.866761	0.718929	0.566065	BMA stack	0-2
0.899654	0.64775	0.866833	0.719001	0.566137	BMA stack	0-2
0.903114	0.639033	0.858116	0.710284	0.55742	BMA stack	0-2
0.899654	0.648238	0.867321	0.719489	0.566625	BMA stack	0-2
0.920415	0.704725	0.874755	0.752538	0.616474	BMA stack	0-2
0.910035	0.701145	0.871175	0.748958	0.612894	BMA stack	0-2
0.906574	0.637746	0.856829	0.708997	0.556133	BMA stack	0-2
0.899654	0.701114	0.871144	0.748927	0.612863	BMA stack	0-2
0.892734	0.64829	0.867373	0.719541	0.566677	BMA stack	0-2
0.899654	0.697523	0.867553	0.745336	0.609272	BMA stack	0-2
0.899654	0.654178	0.873261	0.725429	0.572565	BMA stack	0-2
0.899654	0.6552	0.874283	0.726451	0.573587	BMA stack	0-2
0.889273	0.645245	0.864328	0.716496	0.563632	BMA stack	0-2
0.878893	0.644749	0.863832	0.716	0.563136	BMA stack	0-2
0.878893	0.656355	0.875438	0.727606	0.574742	BMA stack	0-2
0.903114	0.65277	0.871853	0.724021	0.571157	BMA stack	0-2
0.903114	0.641412	0.860495	0.712663	0.559799	BMA stack	0-2
0.906574	0.709142	0.879172	0.756955	0.620891	BMA stack	0-2
0.913495	0.640851	0.859934	0.712102	0.559238	BMA stack	0-2
0.896194	0.650366	0.869449	0.721617	0.568753	BMA stack	0-2
0.899654	0.649131	0.868214	0.720382	0.567518	BMA stack	0-2
0.892734	0.648029	0.867112	0.71928	0.566416	BMA stack	0-2
0.892734	0.653271	0.872354	0.724522	0.571658	BMA stack	0-2
0.889273	0.656241	0.875324	0.727492	0.574628	BMA stack	0-2
0.899654	0.650399	0.869482	0.72165	0.568786	BMA stack	0-2
0.903114	0.706283	0.876313	0.754096	0.618032	BMA stack	0-2
0.916955	0.70955	0.87958	0.757363	0.621299	BMA stack	0-2
0.882353	0.644279	0.863362	0.71553	0.562666	BMA stack	0-2
0.910035	0.639792	0.858875	0.711043	0.558179	BMA stack	0-2
0.906574	0.702723	0.872753	0.750536	0.614472	BMA stack	0-2
0.878893	0.641613	0.860696	0.712864	0.56	BMA stack	0-2
0.892734	0.654557	0.87364	0.725808	0.572944	BMA stack	0-2
0.906574	0.646918	0.866001	0.718169	0.565305	BMA stack	0-2
0.885813	0.653145	0.872228	0.724396	0.571532	BMA stack	0-2
0.903114	0.697085	0.867115	0.744898	0.608834	BMA stack	0-2
0.892734	0.703005	0.873035	0.750818	0.614754	BMA stack	0-2
0.892734	0.649485	0.868568	0.720736	0.567872	BMA stack	0-2
0.899654	0.637811	0.856894	0.709062	0.556198	BMA stack	0-2
0.903114	0.64568	0.864763	0.716931	0.564067	BMA stack	0-2
0.903114	0.656968	0.876051	0.728219	0.575355	BMA stack	0-2
0.903114	0.646147	0.86523	0.717398	0.564534	BMA stack	0-2
0.903114	0.642129	0.861212	0.71338	0.560516	BMA stack	0-2
0.906574	0.699862	0.869892	0.747675	0.611611	BMA stack	0-2
0.903114	0.65224	0.871323	0.723491	0.570627	BMA stack	0-2
0.889273	0.638946	0.858029	0.710197	0.557333	BMA stack	0-2
0.899654	0.642563	0.861646	0.713814	0.56095	BMA stack	0-2
0.927336	0.707274	0.877304	0.755087	0.619023	BMA stack	0-2
0.920415	0.710547	0.880577	0.75836	0.622296	BMA stack	0-2
0.916955	0.713438	0.883468	0.761251	0.625187	BMA stack	0-2
0.906574	0.702198	0.872228	0.750011	0.613947	BMA stack	0-2
0.910035	0.703618	0.873648	0.751431	0.615367	BMA stack	0-2
0.899654	0.646558	0.865641	0.717809	0.564945	BMA stack	0-2
0.899654	0.652188	0.871271	0.723439	0.570575	BMA stack	0-2
0.882353	0.652442	0.871525	0.723693	0.570829	BMA stack	0-2
0.892734	0.646339	0.865422	0.71759	0.564726	BMA stack	0-2
0.878893	0.65009	0.869173	0.721341	0.568477	BMA stack	0-2
0.896194	0.652738	0.871821	0.723989	0.571125	BMA stack	0-2
0.913495	0.644394	0.863477	0.715645	0.562781	BMA stack	0-2
0.892734	0.655592	0.874675	0.726843	0.573979	BMA stack	0-2
0.882353	0.656914	0.875997	0.728165	0.575301	BMA stack	0-2
0.892734	0.643905	0.862988	0.715156	0.562292	BMA stack	0-2
0.885813	0.714622	0.884652	0.762435	0.626371	BMA stack	0-2
0.899654	0.65282	0.871903	0.724071	0.571207	BMA stack	0-2
0.916955	0.65521	0.874293	0.726461	0.573597	BMA stack	0-2
0.916955	0.697114	0.867144	0.744927	0.608863	BMA stack	0-2
0.875433	0.650955	0.870038	0.722206	0.569342	BMA stack	0-2
0.885813	0.655543	0.874626	0.726794	0.57393	BMA stack	0-2
0.892734	0.641881	0.860964	0.713132	0.560268	BMA stack	0-2
0.885813	0.638436	0.857519	0.709687	0.556823	BMA stack	0-2
0.892734	0.651567	0.87065	0.722818	0.569954	BMA stack	0-2
0.892734	0.641239	0.860322	0.71249	0.559626	BMA stack	0-2
0.899654	0.656597	0.87568	0.727848	0.574984	BMA stack	0-2
0.892734	0.640011	0.859094	0.711262	0.558398	BMA stack	0-2
0.896194	0.65123	0.870313	0.722481	0.569617	BMA stack	0-2
0.896194	0.702316	0.872346	0.750129	0.614065	BMA stack	0-2
0.910035	0.648012	0.867095	0.719263	0.566399	BMA stack	0-2
0.892734	0.641646	0.860729	0.712897	0.560033	BMA stack	0-2
0.906574	0.645235	0.864318	0.716486	0.563622	BMA stack	0-2
0.913495	0.645517	0.8646	0.716768	0.563904	BMA stack	0-2
0.889273	0.652934	0.872017	0.724185	0.571321	BMA stack	0-2
0.923875	0.707725	0.877755	0.755538	0.619474	BMA stack	0-2
0.913495	0.639181	0.858264	0.710432	0.557568	BMA stack	0-2
0.885813	0.643026	0.862109	0.714277	0.561413	BMA stack	0-2
0.889273	0.653339	0.872422	0.72459	0.571726	BMA stack	0-2
0.916955	0.697987	0.868017	0.7458	0.609736	BMA stack	0-2
0.885813	0.653745	0.872828	0.724996	0.572132	BMA stack	0-2
0.892734	0.650107	0.86919	0.721358	0.568494	BMA stack	0-2
0.906574	0.639596	0.858679	0.710847	0.557983	BMA stack	0-2
0.903114	0.703397	0.873427	0.75121	0.615146	BMA stack	0-2
0.899654	0.703631	0.873661	0.751444	0.61538	BMA stack	0-2
0.882353	0.644084	0.863167	0.715335	0.562471	BMA stack	0-2
0.913495	0.651384	0.870467	0.722635	0.569771	BMA stack	0-2
0.899654	0.648245	0.867328	0.719496	0.566632	BMA stack	0-2
0.903114	0.643381	0.862464	0.714632	0.561768	BMA stack	0-2
0.903114	0.647461	0.866544	0.718712	0.565848	BMA stack	0-2
0.903114	0.650437	0.86952	0.721688	0.568824	BMA stack	0-2
0.899654	0.654842	0.873925	0.726093	0.573229	BMA stack	0-2
0.913495	0.71298	0.88301	0.760793	0.624729	BMA stack	0-2
0.892734	0.704451	0.874481	0.752264	0.6162	BMA stack	0-2
0.868512	0.656136	0.875219	0.727387	0.574523	BMA stack	0-2
0.885813	0.640081	0.859164	0.711332	0.558468	BMA stack	0-2
0.892734	0.653259	0.872342	0.72451	0.571646	BMA stack	0-2
0.903114	0.700018	0.870048	0.747831	0.611767	BMA stack	0-2
0.892734	0.651088	0.870171	0.722339	0.569475	BMA stack	0-2
0.889273	0.641551	0.860634	0.712802	0.559938	BMA stack	0-2
0.892734	0.644118	0.863201	0.715369	0.562505	BMA stack	0-2
0.903114	0.653512	0.872595	0.724763	0.571899	BMA stack	0-2
0.903114	0.637774	0.856857	0.709025	0.556161	BMA stack	0-2
0.896194	0.652113	0.871196	0.723364	0.5705	BMA stack	0-2
0.906574	0.698146	0.868176	0.745959	0.609895	BMA stack	0-2
0.892734	0.651968	0.871051	0.723219	0.570355	BMA stack	0-2
0.899654	0.645133	0.864216	0.716384	0.56352	BMA stack	0-2
0.882353	0.645062	0.864145	0.716313	0.563449	BMA stack	0-2
0.896194	0.645225	0.864308	0.716476	0.563612	BMA stack	0-2
0.916955	0.708476	0.878506	0.756289	0.620225	BMA stack	0-2
0.892734	0.646628	0.865711	0.717879	0.565015	BMA stack	0-2
0.903114	0.640256	0.859339	0.711507	0.558643	BMA stack	0-2
0.882353	0.643337	0.86242	0.714588	0.561724	BMA stack	0-2
0.885813	0.64067	0.859753	0.711921	0.559057	BMA stack	0-2
0.913495	0.65026	0.869343	0.721511	0.568647	BMA stack	0-2
0.903114	0.710623	0.880653	0.758436	0.622372	BMA stack	0-2
0.885813	0.640429	0.859512	0.71168	0.558816	BMA stack	0-2
0.910035	0.656897	0.87598	0.728148	0.575284	BMA stack	0-2
0.899654	0.638646	0.857729	0.709897	0.557033	BMA stack	0-2
0.906574	0.645474	0.864557	0.716725	0.563861	BMA stack	0-2
0.896194	0.657047	0.87613	0.728298	0.575434	BMA stack	0-2
0.920415	0.649413	0.868496	0.720664	0.5678	BMA stack	0-2
0.892734	0.649983	0.869066	0.721234	0.56837	BMA stack	0-2
0.906574	0.646261	0.865344	0.717512	0.564648	BMA stack	0-2
0.903114	0.654001	0.873084	0.725252	0.572388	BMA stack	0-2
0.910035	0.69691	0.86694	0.744723	0.608659	BMA stack	0-2
0.885813	0.644796	0.863879	0.716047	0.563183	BMA stack	0-2
0.889273	0.641519	0.860602	0.71277	0.559906	BMA stack	0-2
0.889273	0.656932	0.876015	0.728183	0.575319	BMA stack	0-2
0.923875	0.701391	0.871421	0.749204	0.61314	BMA stack	0-2
0.913495	0.650178	0.869261	0.721429	0.568565	BMA stack	0-2
0.923875	0.641818	0.860901	0.713069	0.560205	BMA stack	0-2
0.906574	0.706976	0.877006	0.754789	0.618725	BMA stack	0-2
0.910035	0.713337	0.883367	0.76115	0.625086	BMA stack	0-2
0.910035	0.70856	0.87859	0.756373	0.620309	BMA stack	0-2
0.916955	0.643302	0.862385	0.714553	0.561689	BMA stack	0-2
0.910035	0.699615	0.869645	0.747428	0.611364	BMA stack	0-2
0.899654	0.64192	0.861003	0.713171	0.560307	BMA stack	0-2
0.882353	0.655632	0.874715	0.726883	0.574019	BMA stack	0-2
0.885813	0.651997	0.87108	0.723248	0.570384	BMA stack	0-2
0.896194	0.640108	0.859191	0.711359	0.558495	BMA stack	0-2
0.923875	0.705044	0.875074	0.752857	0.616793	BMA stack	0-2
0.896194	0.647752	0.866835	0.719003	0.566139	BMA stack	0-2
0.875433	0.646292	0.865375	0.717543	0.564679	BMA stack	0-2
0.916955	0.696218	0.866248	0.744031	0.607967	BMA stack	0-2
0.899654	0.638403	0.857486	0.709654	0.55679	BMA stack	0-2
0.896194	0.642937	0.86202	0.714188	0.561324	BMA stack	0-2
0.892734	0.648158	0.867241	0.719409	0.566545	BMA stack	0-2
0.889273	0.647404	0.866487	0.718655	0.565791	BMA stack	0-2
0.885813	0.64139	0.860473	0.712641	0.559777	BMA stack	0-2
0.920415	0.650069	0.869152	0.72132	0.568456	BMA stack	0-2
0.899654	0.701845	0.871875	0.749658	0.613594	BMA stack	0-2
0.923875	0.644619	0.863702	0.71587	0.563006	BMA stack	0-2
0.896194	0.699725	0.869755	0.747538	0.611474	BMA stack	0-2
0.899654	0.641457	0.86054	0.712708	0.559844	BMA stack	0-2
0.913495	0.64327	0.862353	0.714521	0.561657	BMA stack	0-2
0.889273	0.641389	0.860472	0.71264	0.559776	BMA stack	0-2
0.892734	0.637747	0.85683	0.708998	0.556134	BMA stack	0-2
0.910035	0.7031	0.87313	0.750913	0.614849	BMA stack	0-2
0.892734	0.704521	0.874551	0.752334	0.61627	BMA stack	0-2
0.899654	0.650286	0.869369	0.721537	0.568673	BMA stack	0-2
0.896194	0.641764	0.860847	0.713015	0.560151	BMA stack	0-2
0.885813	0.655454	0.874537	0.726705	0.573841	BMA stack	0-2
0.899654	0.655298	0.874381	0.726549	0.573685	BMA stack	0-2
0.906574	0.712038	0.882068	0.759851	0.623787	BMA stack	0-2
0.889273	0.649722	0.868805	0.720973	0.568109	BMA stack	0-2
0.906574	0.710291	0.880321	0.758104	0.62204	BMA stack	0-2
0.903114	0.654529	0.873612	0.72578	0.572916	BMA stack	0-2
0.910035	0.638572	0.857655	0.709823	0.556959	BMA stack	0-2
0.910035	0.64896	0.868043	0.720211	0.567347	BMA stack	0-2
0.878893	0.655845	0.874928	0.727096	0.574232	BMA stack	0-2
0.885813	0.644375	0.863458	0.715626	0.562762	BMA stack	0-2
0.875433	0.645388	0.864471	0.716639	0.563775	BMA stack	0-2
0.913495	0.698133	0.868163	0.745946	0.609882	BMA stack	0-2
0.910035	0.713048	0.883078	0.760861	0.624797	BMA stack	0-2
0.892734	0.646239	0.865322	0.71749	0.564626	BMA stack	0-2
0.906574	0.709759	0.879789	0.757572	0.621508	BMA stack	0-2
0.903114	0.652005	0.871088	0.723256	0.570392	BMA stack	0-2
0.906574	0.651076	0.870159	0.722327	0.569463	BMA stack	0-2
0.892734	0.646219	0.865302	0.71747	0.564606	BMA stack	0-2
0.885813	0.644015	0.863098	0.715266	0.562402	BMA stack	0-2
0.896194	0.707226	0.877256	0.755039	0.618975	BMA stack	0-2
0.903114	0.649155	0.868238	0.720406	0.567542	BMA stack	0-2
0.885813	0.644899	0.863982	0.71615	0.563286	BMA stack	0-2
0.896194	0.652906	0.871989	0.724157	0.571293	BMA stack	0-2
0.878893	0.650932	0.870015	0.722183	0.569319	BMA stack	0-2
0.878893	0.653141	0.872224	0.724392	0.571528	BMA stack	0-2
0.916955	0.696849	0.866879	0.744662	0.608598	BMA stack	0-2
0.892734	0.64292	0.862003	0.714171	0.561307	BMA stack	0-2
0.899654	0.655321	0.874404	0.726572	0.573708	BMA stack	0-2
0.910035	0.653119	0.872202	0.72437	0.571506	BMA stack	0-2
0.892734	0.65589	0.874973	0.727141	0.574277	BMA stack	0-2
0.910035	0.639218	0.858301	0.710469	0.557605	BMA stack	0-2
0.899654	0.642836	0.861919	0.714087	0.561223	BMA stack	0-2
0.906574	0.644361	0.863444	0.715612	0.562748	BMA stack	0-2
0.910035	0.696677	0.866707	0.74449	0.608426	BMA stack	0-2
0.896194	0.652284	0.871367	0.723535	0.570671	BMA stack	0-2
0.899654	0.713487	0.883517	0.7613	0.625236	BMA stack	0-2
0.882353	0.646328	0.865411	0.717579	0.564715	BMA stack	0-2
0.896194	0.69968	0.86971	0.747493	0.611429	BMA stack	0-2
0.896194	0.652918	0.872001	0.724169	0.571305	BMA stack	0-2
0.899654	0.653969	0.873052	0.72522	0.572356	BMA stack	0-2
0.871972	0.655888	0.874971	0.727139	0.574275	BMA stack	0-2
0.892734	0.650325	0.869408	0.721576	0.568712	BMA stack	0-2
0.903114	0.704474	0.874504	0.752287	0.616223	BMA stack	0-2
0.913495	0.637895	0.856978	0.709146	0.556282	BMA stack	0-2
0.910035	0.64299	0.862073	0.714241	0.561377	BMA stack	0-2
0.910035	0.697356	0.867386	0.745169	0.609105	BMA stack	0-2
0.910035	0.647614	0.866697	0.718865	0.566001	BMA stack	0-2
0.899654	0.655199	0.874282	0.72645	0.573586	BMA stack	0-2
0.910035	0.643855	0.862938	0.715106	0.562242	BMA stack	0-2
0.903114	0.708369	0.878399	0.756182	0.620118	BMA stack	0-2
0.896194	0.653253	0.872336	0.724504	0.57164	BMA stack	0-2
0.892734	0.637229	0.856312	0.70848	0.555616	BMA stack	0-2
0.906574	0.6555	0.874583	0.726751	0.573887	BMA stack	0-2
0.903114	0.654575	0.873658	0.725826	0.572962	BMA stack	0-2
0.899654	0.65403	0.873113	0.725281	0.572417	BMA stack	0-2
0.892734	0.712407	0.882437	0.76022	0.624156	BMA stack	0-2
0.899654	0.652096	0.871179	0.723347	0.570483	BMA stack	0-2
0.885813	0.70575	0.87578	0.753563	0.617499	BMA stack	0-2
0.885813	0.637846	0.856929	0.709097	0.556233	BMA stack	0-2
0.889273	0.641942	0.861025	0.713193	0.560329	BMA stack	0-2
0.910035	0.713399	0.883429	0.761212	0.625148	BMA stack	0-2
0.910035	0.647598	0.866681	0.718849	0.565985	BMA stack	0-2
0.906574	0.714938	0.884968	0.762751	0.626687	BMA stack	0-2
0.885813	0.637168	0.856251	0.708419	0.555555	BMA stack	0-2
0.892734	0.63836	0.857443	0.709611	0.556747	BMA stack	0-2
0.892734	0.653149	0.872232	0.7244	0.571536	BMA stack	0-2
0.906574	0.708664	0.878694	0.756477	0.620413	BMA stack	0-2
0.903114	0.647439	0.866522	0.71869	0.565826	BMA stack	0-2
0.910035	0.69992	0.86995	0.747733	0.611669	BMA stack	0-2
0.910035	0.648605	0.867688	0.719856	0.566992	BMA stack	0-2
0.889273	0.647844	0.866927	0.719095	0.566231	BMA stack	0-2
0.878893	0.710201	0.880231	0.758014	0.62195	BMA stack	0-2
0.896194	0.713943	0.883973	0.761756	0.625692	BMA stack	0-2
0.903114	0.648298	0.867381	0.719549	0.566685	BMA stack	0-2
0.889273	0.637648	0.856731	0.708899	0.556035	BMA stack	0-2
0.916955	0.696507	0.866537	0.74432	0.608256	BMA stack	0-2
0.889273	0.6403	0.859383	0.711551	0.558687	BMA stack	0-2
0.882353	0.649312	0.868395	0.720563	0.567699	BMA stack	0-2
0.892734	0.639024	0.858107	0.710275	0.557411	BMA stack	0-2
0.892734	0.713673	0.883703	0.761486	0.625422	BMA stack	0-2
0.903114	0.649165	0.868248	0.720416	0.567552	BMA stack	0-2
0.896194	0.643342	0.862425	0.714593	0.561729	BMA stack	0-2
0.899654	0.707647	0.877677	0.75546	0.619396	BMA stack	0-2
0.896194	0.647935	0.867018	0.719186	0.566322	BMA stack	0-2
0.892734	0.639054	0.858137	0.710305	0.557441	BMA stack	0-2
0.899654	0.712362	0.882392	0.760175	0.624111	BMA stack	0-2
0.896194	0.656388	0.875471	0.727639	0.574775	BMA stack	0-2
0.923875	0.705717	0.875747	0.75353	0.617466	BMA stack	0-2
0.923875	0.649798	0.868881	0.721049	0.568185	BMA stack	0-2
0.903114	0.64415	0.863233	0.715401	0.562537	BMA stack	0-2
0.903114	0.646795	0.865878	0.718046	0.565182	BMA stack	0-2
0.896194	0.65183	0.870913	0.723081	0.570217	BMA stack	0-2
0.882353	0.648951	0.868034	0.720202	0.567338	BMA stack	0-2
0.882353	0.639196	0.858279	0.710447	0.557583	BMA stack	0-2
0.889273	0.651931	0.871014	0.723182	0.570318	BMA stack	0-2
0.903114	0.645558	0.864641	0.716809	0.563945	BMA stack	0-2
0.899654	0.638126	0.857209	0.709377	0.556513	BMA stack	0-2
0.889273	0.655786	0.874869	0.727037	0.574173	BMA stack	0-2
0.913495	0.705071	0.875101	0.752884	0.61682	BMA stack	0-2
0.885813	0.63738	0.856463	0.708631	0.555767	BMA stack	0-2
0.913495	0.655994	0.875077	0.727245	0.574381	BMA stack	0-2
0.889273	0.656955	0.876038	0.728206	0.575342	BMA stack	0-2
0.910035	0.648326	0.867409	0.719577	0.566713	BMA stack	0-2
0.868512	0.647416	0.866499	0.718667	0.565803	BMA stack	0-2
0.920415	0.714407	0.884437	0.76222	0.626156	BMA stack	0-2
0.903114	0.652722	0.871805	0.723973	0.571109	BMA stack	0-2
0.878893	0.645187	0.86427	0.716438	0.563574	BMA stack	0-2
0.889273	0.647733	0.866816	0.718984	0.56612	BMA stack	0-2
0.916955	0.637998	0.857081	0.709249	0.556385	BMA stack	0-2
0.889273	0.653796	0.872879	0.725047	0.572183	BMA stack	0-2
0.896194	0.71099	0.88102	0.758803	0.622739	BMA stack	0-2
0.896194	0.655242	0.874325	0.726493	0.573629	BMA stack	0-2
0.889273	0.643046	0.862129	0.714297	0.561433	BMA stack	0-2
0.896194	0.64418	0.863263	0.715431	0.562567	BMA stack	0-2
0.899654	0.652985	0.872068	0.724236	0.571372	BMA stack	0-2
0.903114	0.644115	0.863198	0.715366	0.562502	BMA stack	0-2
0.889273	0.652785	0.871868	0.724036	0.571172	BMA stack	0-2
0.910035	0.705923	0.875953	0.753736	0.617672	BMA stack	0-2
0.899654	0.644251	0.863334	0.715502	0.562638	BMA stack	0-2
0.899654	0.699379	0.869409	0.747192	0.611128	BMA stack	0-2
0.910035	0.638079	0.857162	0.70933	0.556466	BMA stack	0-2
0.892734	0.638236	0.857319	0.709487	0.556623	BMA stack	0-2
0.896194	0.640788	0.859871	0.712039	0.559175	BMA stack	0-2
0.889273	0.639797	0.85888	0.711048	0.558184	BMA stack	0-2
0.899654	0.641406	0.860489	0.712657	0.559793	BMA stack	0-2
0.906574	0.651901	0.870984	0.723152	0.570288	BMA stack	0-2
0.892734	0.648182	0.867265	0.719433	0.566569	BMA stack	0-2
0.896194	0.650951	0.870034	0.722202	0.569338	BMA stack	0-2
0.916955	0.64889	0.867973	0.720141	0.567277	BMA stack	0-2
0.906574	0.696976	0.867006	0.744789	0.608725	BMA stack	0-2
0.878893	0.638721	0.857804	0.709972	0.557108	BMA stack	0-2
0.916955	0.696789	0.866819	0.744602	0.608538	BMA stack	0-2
0.927336	0.703318	0.873348	0.751131	0.615067	BMA stack	0-2
0.899654	0.700137	0.870167	0.74795	0.611886	BMA stack	0-2
0.923875	0.64949	0.868573	0.720741	0.567877	BMA stack	0-2
0.913495	0.703768	0.873798	0.751581	0.615517	BMA stack	0-2
0.899654	0.645749	0.864832	0.717	0.564136	BMA stack	0-2
0.906574	0.655801	0.874884	0.727052	0.574188	BMA stack	0-2
0.889273	0.648284	0.867367	0.719535	0.566671	BMA stack	0-2
0.899654	0.653613	0.872696	0.724864	0.572	BMA stack	0-2
0.899654	0.705811	0.875841	0.753624	0.61756	BMA stack	0-2
0.910035	0.708336	0.878366	0.756149	0.620085	BMA stack	0-2
0.906574	0.642753	0.861836	0.714004	0.56114	BMA stack	0-2
0.920415	0.652819	0.871902	0.72407	0.571206	BMA stack	0-2
0.896194	0.65291	0.871993	0.724161	0.571297	BMA stack	0-2
0.878893	0.641974	0.861057	0.713225	0.560361	BMA stack	0-2
0.906574	0.642787	0.86187	0.714038	0.561174	BMA stack	0-2
0.896194	0.651666	0.870749	0.722917	0.570053	BMA stack	0-2
0.903114	0.655189	0.874272	0.72644	0.573576	BMA stack	0-2
0.865052	0.638591	0.857674	0.709842	0.556978	BMA stack	0-2
0.882353	0.651563	0.870646	0.722814	0.56995	BMA stack	0-2
0.913495	0.711156	0.881186	0.758969	0.622905	BMA stack	0-2
0.903114	0.649353	0.868436	0.720604	0.56774	BMA stack	0-2
0.910035	0.703718	0.873748	0.751531	0.615467	BMA stack	0-2
0.889273	0.654276	0.873359	0.725527	0.572663	BMA stack	0-2
0.892734	0.638162	0.857245	0.709413	0.556549	BMA stack	0-2
0.910035	0.702389	0.872419	0.750202	0.614138	BMA stack	0-2
0.885813	0.640409	0.859492	0.71166	0.558796	BMA stack	0-2
0.903114	0.647823	0.866906	0.719074	0.56621	BMA stack	0-2
0.913495	0.702435	0.872465	0.750248	0.614184	BMA stack	0-2
0.892734	0.647478	0.866561	0.718729	0.565865	BMA stack	0-2
0.896194	0.650916	0.869999	0.722167	0.569303	BMA stack	0-2
0.903114	0.64094	0.860023	0.712191	0.559327	BMA stack	0-2
0.903114	0.704985	0.875015	0.752798	0.616734	BMA stack	0-2
0.910035	0.648401	0.867484	0.719652	0.566788	BMA stack	0-2
0.906574	0.63928	0.858363	0.710531	0.557667	BMA stack	0-2
0.906574	0.643956	0.863039	0.715207	0.562343	BMA stack	0-2
0.892734	0.654997	0.87408	0.726248	0.573384	BMA stack	0-2
0.916955	0.715671	0.885701	0.763484	0.62742	BMA stack	0-2
0.882353	0.639542	0.858625	0.710793	0.557929	BMA stack	0-2
0.906574	0.645023	0.864106	0.716274	0.56341	BMA stack	0-2
0.903114	0.638516	0.857599	0.709767	0.556903	BMA stack	0-2
0.896194	0.656176	0.875259	0.727427	0.574563	BMA stack	0-2
0.899654	0.646817	0.8659	0.718068	0.565204	BMA stack	0-2
0.910035	0.650345	0.869428	0.721596	0.568732	BMA stack	0-2
0.896194	0.637445	0.856528	0.708696	0.555832	BMA stack	0-2
0.892734	0.647527	0.86661	0.718778	0.565914	BMA stack	0-2
0.910035	0.640728	0.859811	0.711979	0.559115	BMA stack	0-2
0.892734	0.714385	0.884415	0.762198	0.626134	BMA stack	0-2
0.892734	0.656325	0.875408	0.727576	0.574712	BMA stack	0-2
0.903114	0.647813	0.866896	0.719064	0.5662	BMA stack	0-2
0.889273	0.655676	0.874759	0.726927	0.574063	BMA stack	0-2
0.899654	0.649879	0.868962	0.72113	0.568266	BMA stack	0-2
0.903114	0.698138	0.868168	0.745951	0.609887	BMA stack	0-2
0.889273	0.640952	0.860035	0.712203	0.559339	BMA stack	0-2
0.910035	0.653509	0.872592	0.72476	0.571896	BMA stack	0-2
0.910035	0.640536	0.859619	0.711787	0.558923	BMA stack	0-2
0.920415	0.649881	0.868964	0.721132	0.568268	BMA stack	0-2
0.910035	0.639983	0.859066	0.711234	0.55837	BMA stack	0-2
0.923875	0.697673	0.867703	0.745486	0.609422	BMA stack	0-2
0.889273	0.652567	0.87165	0.723818	0.570954	BMA stack	0-2
0.910035	0.710503	0.880533	0.758316	0.622252	BMA stack	0-2
0.892734	0.653371	0.872454	0.724622	0.571758	BMA stack	0-2
0.913495	0.651413	0.870496	0.722664	0.5698	BMA stack	0-2
0.889273	0.647891	0.866974	0.719142	0.566278	BMA stack	0-2
0.906574	0.639387	0.85847	0.710638	0.557774	BMA stack	0-2
0.882353	0.650796	0.869879	0.722047	0.569183	BMA stack	0-2
0.913495	0.654233	0.873316	0.725484	0.57262	BMA stack	0-2
0.899654	0.65449	0.873573	0.725741	0.572877	BMA stack	0-2
0.903114	0.65665	0.875733	0.727901	0.575037	BMA stack	0-2
0.882353	0.650123	0.869206	0.721374	0.56851	BMA stack	0-2
0.910035	0.700756	0.870786	0.748569	0.612505	BMA stack	0-2
0.906574	0.641836	0.860919	0.713087	0.560223	BMA stack	0-2
0.906574	0.639383	0.858466	0.710634	0.55777	BMA stack	0-2
0.903114	0.650199	0.869282	0.72145	0.568586	BMA stack	0-2
0.916955	0.639573	0.858656	0.710824	0.55796	BMA stack	0-2
0.896194	0.710982	0.881012	0.758795	0.622731	BMA stack	0-2
0.906574	0.642824	0.861907	0.714075	0.561211	BMA stack	0-2
0.882353	0.639965	0.859048	0.711216	0.558352	BMA stack	0-2
0.903114	0.654972	0.874055	0.726223	0.573359	BMA stack	0-2
0.903114	0.640166	0.859249	0.711417	0.558553	BMA stack	0-2
0.892734	0.648602	0.867685	0.719853	0.566989	BMA stack	0-2
0.892734	0.651847	0.87093	0.723098	0.570234	BMA stack	0-2
0.903114	0.642104	0.861187	0.713355	0.560491	BMA stack	0-2
0.885813	0.65082	0.869903	0.722071	0.569207	BMA stack	0-2
0.910035	0.708547	0.878577	0.75636	0.620296	BMA stack	0-2
0.906574	0.645659	0.864742	0.71691	0.564046	BMA stack	0-2
0.892734	0.640864	0.859947	0.712115	0.559251	BMA stack	0-2
0.903114	0.650317	0.8694	0.721568	0.568704	BMA stack	0-2
0.903114	0.646777	0.86586	0.718028	0.565164	BMA stack	0-2
0.892734	0.655573	0.874656	0.726824	0.57396	BMA stack	0-2
0.892734	0.641936	0.861019	0.713187	0.560323	BMA stack	0-2
0.913495	0.652536	0.871619	0.723787	0.570923	BMA stack	0-2
0.899654	0.646653	0.865736	0.717904	0.56504	BMA stack	0-2
0.913495	0.64757	0.866653	0.718821	0.565957	BMA stack	0-2
0.906574	0.712825	0.882855	0.760638	0.624574	BMA stack	0-2
0.878893	0.646317	0.8654	0.717568	0.564704	BMA stack	0-2
0.906574	0.702713	0.872743	0.750526	0.614462	BMA stack	0-2
0.896194	0.709069	0.879099	0.756882	0.620818	BMA stack	0-2
0.892734	0.638934	0.858017	0.710185	0.557321	BMA stack	0-2
0.906574	0.65063	0.869713	0.721881	0.569017	BMA stack	0-2
0.903114	0.646418	0.865501	0.717669	0.564805	BMA stack	0-2
0.882353	0.656582	0.875665	0.727833	0.574969	BMA stack	0-2
0.906574	0.696637	0.866667	0.74445	0.608386	BMA stack	0-2
0.899654	0.64573	0.864813	0.716981	0.564117	BMA stack	0-2
0.899654	0.655338	0.874421	0.726589	0.573725	BMA stack	0-2
0.885813	0.647325	0.866408	0.718576	0.565712	BMA stack	0-2
0.896194	0.65198	0.871063	0.723231	0.570367	BMA stack	0-2
0.892734	0.643656	0.862739	0.714907	0.562043	BMA stack	0-2
0.913495	0.641186	0.860269	0.712437	0.559573	BMA stack	0-2
0.892734	0.696953	0.866983	0.744766	0.608702	BMA stack	0-2
0.889273	0.645938	0.865021	0.717189	0.564325	BMA stack	0-2
0.889273	0.640838	0.859921	0.712089	0.559225	BMA stack	0-2
0.910035	0.651343	0.870426	0.722594	0.56973	BMA stack	0-2
0.906574	0.642016	0.861099	0.713267	0.560403	BMA stack	0-2
0.896194	0.69726	0.86729	0.745073	0.609009	BMA stack	0-2
0.906574	0.645946	0.865029	0.717197	0.564333	BMA stack	0-2
0.913495	0.642082	0.861165	0.713333	0.560469	BMA stack	0-2
0.892734	0.653977	0.87306	0.725228	0.572364	BMA stack	0-2
0.899654	0.696925	0.866955	0.744738	0.608674	BMA stack	0-2
0.885813	0.644948	0.864031	0.716199	0.563335	BMA stack	0-2
0.910035	0.656421	0.875504	0.727672	0.574808	BMA stack	0-2
0.892734	0.65636	0.875443	0.727611	0.574747	BMA stack	0-2
0.906574	0.641123	0.860206	0.712374	0.55951	BMA stack	0-2
0.913495	0.713112	0.883142	0.760925	0.624861	BMA stack	0-2
0.916955	0.697771	0.867801	0.745584	0.60952	BMA stack	0-2
0.889273	0.638059	0.857142	0.70931	0.556446	BMA stack	0-2
0.899654	0.641247	0.86033	0.712498	0.559634	BMA stack	0-2
0.885813	0.643891	0.862974	0.715142	0.562278	BMA stack	0-2
0.906574	0.647853	0.866936	0.719104	0.56624	BMA stack	0-2
0.916955	0.696409	0.866439	0.744222	0.608158	BMA stack	0-2
0.910035	0.703818	0.873848	0.751631	0.615567	BMA stack	0-2
0.916955	0.654071	0.873154	0.725322	0.572458	BMA stack	0-2
0.861592	0.647768	0.866851	0.719019	0.566155	BMA stack	0-2
0.899654	0.706993	0.877023	0.754806	0.618742	BMA stack	0-2
0.882353	0.647673	0.866756	0.718924	0.56606	BMA stack	0-2
0.910035	0.647887	0.86697	0.719138	0.566274	BMA stack	0-2
0.892734	0.653609	0.872692	0.72486	0.571996	BMA stack	0-2
0.903114	0.641006	0.860089	0.712257	0.559393	BMA stack	0-2
0.896194	0.643636	0.862719	0.714887	0.562023	BMA stack	0-2
0.899654	0.650847	0.86993	0.722098	0.569234	BMA stack	0-2
0.875433	0.646344	0.865427	0.717595	0.564731	BMA stack	0-2
0.871972	0.651108	0.870191	0.722359	0.569495	BMA stack	0-2
0.892734	0.655012	0.874095	0.726263	0.573399	BMA stack	0-2
0.906574	0.648454	0.867537	0.719705	0.566841	BMA stack	0-2
0.910035	0.640637	0.85972	0.711888	0.559024	BMA stack	0-2
0.906574	0.696576	0.866606	0.744389	0.608325	BMA stack	0-2
0.899654	0.711133	0.881163	0.758946	0.622882	BMA stack	0-2
0.923875	0.707322	0.877352	0.755135	0.619071	BMA stack	0-2
0.913495	0.646605	0.865688	0.717856	0.564992	BMA stack	0-2
0.899654	0.655289	0.874372	0.72654	0.573676	BMA stack	0-2
0.906574	0.653547	0.87263	0.724798	0.571934	BMA stack	0-2
0.923875	0.645891	0.864974	0.717142	0.564278	BMA stack	0-2
0.923875	0.704974	0.875004	0.752787	0.616723	BMA stack	0-2
0.903114	0.65279	0.871873	0.724041	0.571177	BMA stack	0-2
0.910035	0.651885	0.870968	0.723136	0.570272	BMA stack	0-2
0.896194	0.651929	0.871012	0.72318	0.570316	BMA stack	0-2
0.913495	0.710978	0.881008	0.758791	0.622727	BMA stack	0-2
0.896194	0.639313	0.858396	0.710564	0.5577	BMA stack	0-2
0.899654	0.652842	0.871925	0.724093	0.571229	BMA stack	0-2
0.899654	0.645776	0.864859	0.717027	0.564163	BMA stack	0-2
0.916955	0.645982	0.865065	0.717233	0.564369	BMA stack	0-2
0.899654	0.705478	0.875508	0.753291	0.617227	BMA stack	0-2
0.906574	0.708505	0.878535	0.756318	0.620254	BMA stack	0-2
0.875433	0.649605	0.868688	0.720856	0.567992	BMA stack	0-2
0.910035	0.641166	0.860249	0.712417	0.559553	BMA stack	0-2
0.875433	0.644369	0.863452	0.71562	0.562756	BMA stack	0-2
0.889273	0.651493	0.870576	0.722744	0.56988	BMA stack	0-2
0.899654	0.639717	0.8588	0.710968	0.558104	BMA stack	0-2
0.885813	0.652115	0.871198	0.723366	0.570502	BMA stack	0-2
0.899654	0.704158	0.874188	0.751971	0.615907	BMA stack	0-2
0.903114	0.656805	0.875888	0.728056	0.575192	BMA stack	0-2
0.899654	0.65507	0.874153	0.726321	0.573457	BMA stack	0-2
0.913495	0.654479	0.873562	0.72573	0.572866	BMA stack	0-2
0.896194	0.707676	0.877706	0.755489	0.619425	BMA stack	0-2
0.920415	0.710976	0.881006	0.758789	0.622725	BMA stack	0-2
0.899654	0.641845	0.860928	0.713096	0.560232	BMA stack	0-2
0.903114	0.639785	0.858868	0.711036	0.558172	BMA stack	0-2
0.899654	0.639903	0.858986	0.711154	0.55829	BMA stack	0-2
0.906574	0.714351	0.884381	0.762164	0.6261	BMA stack	0-2
0.899654	0.641223	0.860306	0.712474	0.55961	BMA stack	0-2
0.906574	0.709811	0.879841	0.757624	0.62156	BMA stack	0-2
0.916955	0.701985	0.872015	0.749798	0.613734	BMA stack	0-2
0.899654	0.656078	0.875161	0.727329	0.574465	BMA stack	0-2
0.882353	0.64898	0.868063	0.720231	0.567367	BMA stack	0-2
0.903114	0.711587	0.881617	0.7594	0.623336	BMA stack	0-2
0.913495	0.712537	0.882567	0.76035	0.624286	BMA stack	0-2
0.896194	0.649942	0.869025	0.721193	0.568329	BMA stack	0-2
0.899654	0.64848	0.867563	0.719731	0.566867	BMA stack	0-2
0.882353	0.638834	0.857917	0.710085	0.557221	BMA stack	0-2
0.892734	0.714177	0.884207	0.76199	0.625926	BMA stack	0-2
0.913495	0.708522	0.878552	0.756335	0.620271	BMA stack	0-2
0.882353	0.647376	0.866459	0.718627	0.565763	BMA stack	0-2
0.899654	0.649644	0.868727	0.720895	0.568031	BMA stack	0-2
0.913495	0.638097	0.85718	0.709348	0.556484	BMA stack	0-2
0.899654	0.656237	0.87532	0.727488	0.574624	BMA stack	0-2
0.882353	0.63832	0.857403	0.709571	0.556707	BMA stack	0-2
0.899654	0.647249	0.866332	0.7185	0.565636	BMA stack	0-2
0.892734	0.71127	0.8813	0.759083	0.623019	BMA stack	0-2
0.910035	0.646942	0.866025	0.718193	0.565329	BMA stack	0-2
0.899654	0.65228	0.871363	0.723531	0.570667	BMA stack	0-2
0.903114	0.699961	0.869991	0.747774	0.61171	BMA stack	0-2
0.896194	0.654884	0.873967	0.726135	0.573271	BMA stack	0-2
0.892734	0.656821	0.875904	0.728072	0.575208	BMA stack	0-2
0.910035	0.641778	0.860861	0.713029	0.560165	BMA stack	0-2
0.903114	0.649589	0.868672	0.72084	0.567976	BMA stack	0-2
0.920415	0.656494	0.875577	0.727745	0.574881	BMA stack	0-2
0.882353	0.65566	0.874743	0.726911	0.574047	BMA stack	0-2
0.906574	0.653736	0.872819	0.724987	0.572123	BMA stack	0-2
0.903114	0.643589	0.862672	0.71484	0.561976	BMA stack	0-2
0.906574	0.64296	0.862043	0.714211	0.561347	BMA stack	0-2
0.896194	0.64413	0.863213	0.715381	0.562517	BMA stack	0-2
0.892734	0.651728	0.870811	0.722979	0.570115	BMA stack	0-2
0.903114	0.696448	0.866478	0.744261	0.608197	BMA stack	0-2
0.910035	0.703302	0.873332	0.751115	0.615051	BMA stack	0-2
0.906574	0.710573	0.880603	0.758386	0.622322	BMA stack	0-2
0.903114	0.652552	0.871635	0.723803	0.570939	BMA stack	0-2
0.892734	0.642509	0.861592	0.71376	0.560896	BMA stack	0-2
0.910035	0.714715	0.884745	0.762528	0.626464	BMA stack	0-2
0.878893	0.646214	0.865297	0.717465	0.564601	BMA stack	0-2
0.875433	0.637643	0.856726	0.708894	0.55603	BMA stack	0-2
0.903114	0.712166	0.882196	0.759979	0.623915	BMA stack	0-2
0.910035	0.640414	0.859497	0.711665	0.558801	BMA stack	0-2
0.910035	0.641597	0.86068	0.712848	0.559984	BMA stack	0-2
0.885813	0.642489	0.861572	0.71374	0.560876	BMA stack	0-2
0.889273	0.64381	0.862893	0.715061	0.562197	BMA stack	0-2
0.906574	0.710673	0.880703	0.758486	0.622422	BMA stack	0-2
0.889273	0.648063	0.867146	0.719314	0.56645	BMA stack	0-2
0.916955	0.710272	0.880302	0.758085	0.622021	BMA stack	0-2
0.910035	0.65603	0.875113	0.727281	0.574417	BMA stack	0-2
0.896194	0.699292	0.869322	0.747105	0.611041	BMA stack	0-2
0.903114	0.643851	0.862934	0.715102	0.562238	BMA stack	0-2
0.878893	0.655746	0.874829	0.726997	0.574133	BMA stack	0-2
0.896194	0.643701	0.862784	0.714952	0.562088	BMA stack	0-2
0.889273	0.655183	0.874266	0.726434	0.57357	BMA stack	0-2
0.916955	0.704814	0.874844	0.752627	0.616563	BMA stack	0-2
0.878893	0.654349	0.873432	0.7256	0.572736	BMA stack	0-2
0.899654	0.710554	0.880584	0.758367	0.622303	BMA stack	0-2
0.910035	0.714869	0.884899	0.762682	0.626618	BMA stack	0-2
0.882353	0.654437	0.87352	0.725688	0.572824	BMA stack	0-2
0.910035	0.654551	0.873634	0.725802	0.572938	BMA stack	0-2
0.885813	0.638885	0.857968	0.710136	0.557272	BMA stack	0-2
0.896194	0.652148	0.871231	0.723399	0.570535	BMA stack	0-2
0.906574	0.708881	0.878911	0.756694	0.62063	BMA stack	0-2
0.865052	0.640907	0.85999	0.712158	0.559294	BMA stack	0-2
0.906574	0.7027	0.87273	0.750513	0.614449	BMA stack	0-2
0.903114	0.713496	0.883526	0.761309	0.625245	BMA stack	0-2
0.899654	0.646262	0.865345	0.717513	0.564649	BMA stack	0-2
0.892734	0.640562	0.859645	0.711813	0.558949	BMA stack	0-2
0.896194	0.645395	0.864478	0.716646	0.563782	BMA stack	0-2
0.889273	0.653428	0.872511	0.724679	0.571815	BMA stack	0-2
0.878893	0.641546	0.860629	0.712797	0.559933	BMA stack	0-2
0.896194	0.655021	0.874104	0.726272	0.573408	BMA stack	0-2
0.892734	0.646881	0.865964	0.718132	0.565268	BMA stack	0-2
0.896194	0.641799	0.860882	0.71305	0.560186	BMA stack	0-2
0.896194	0.637835	0.856918	0.709086	0.556222	BMA stack	0-2
0.903114	0.648768	0.867851	0.720019	0.567155	BMA stack	0-2
0.903114	0.7102	0.88023	0.758013	0.621949	BMA stack	0-2
0.906574	0.644921	0.864004	0.716172	0.563308	BMA stack	0-2
0.896194	0.642314	0.861397	0.713565	0.560701	BMA stack	0-2
0.896194	0.638319	0.857402	0.70957	0.556706	BMA stack	0-2
0.910035	0.699839	0.869869	0.747652	0.611588	BMA stack	0-2
0.889273	0.714078	0.884108	0.761891	0.625827	BMA stack	0-2
0.903114	0.638257	0.85734	0.709508	0.556644	BMA stack	0-2
0.882353	0.637277	0.85636	0.708528	0.555664	BMA stack	0-2
0.892734	0.643048	0.862131	0.714299	0.561435	BMA stack	0-2
0.885813	0.698763	0.868793	0.746576	0.610512	BMA stack	0-2
0.896194	0.648122	0.867205	0.719373	0.566509	BMA stack	0-2
0.906574	0.710211	0.880241	0.758024	0.62196	BMA stack	0-2
0.910035	0.704702	0.874732	0.752515	0.616451	BMA stack	0-2
0.896194	0.63912	0.858203	0.710371	0.557507	BMA stack	0-2
0.910035	0.696715	0.866745	0.744528	0.608464	BMA stack	0-2
0.878893	0.641688	0.860771	0.712939	0.560075	BMA stack	0-2
0.889273	0.638012	0.857095	0.709263	0.556399	BMA stack	0-2
0.885813	0.657006	0.876089	0.728257	0.575393	BMA stack	0-2
0.910035	0.647455	0.866538	0.718706	0.565842	BMA stack	0-2
0.896194	0.696631	0.866661	0.744444	0.60838	BMA stack	0-2
0.903114	0.709659	0.879689	0.757472	0.621408	BMA stack	0-2
0.899654	0.700748	0.870778	0.748561	0.612497	BMA stack	0-2
0.899654	0.647362	0.866445	0.718613	0.565749	BMA stack	0-2
0.899654	0.652531	0.871614	0.723782	0.570918	BMA stack	0-2
0.885813	0.638659	0.857742	0.70991	0.557046	BMA stack	0-2
0.871972	0.637345	0.856428	0.708596	0.555732	BMA stack	0-2
0.889273	0.656829	0.875912	0.72808	0.575216	BMA stack	0-2
0.910035	0.711853	0.881883	0.759666	0.623602	BMA stack	0-2
0.889273	0.646665	0.865748	0.717916	0.565052	BMA stack	0-2
[truncated: 3,003 more rows]
